# Supplementary material for: Quantitative proteomic analysis for novel biomarkers of buccal squamous cell carcinoma arising in background of oral submucous fibrosis
Source: BMC Cancer. 2016 Aug 2;16:584. doi: 10.1186/s12885-016-2650-1 (PMC4971621; doi:10.1186/s12885-016-2650-1)
Supplement: Additional file 1: Table S1. — Age, TNM grade, UICC classification, BSCC histological grade, OSF histological grade, survival status and time, and the IHC expression of ANXA4 and FLNA were recorded as the clinicopathological data of 94 cases. [file 12885_2016_2650_MOESM1_ESM.xls]

## Sheet: Sheet1
			Supplementary Table S1				Supplementary Table S1
Age ranges (yr)	T Stage	N stage	UICC classification	Histological grade	OSF histological grade	Survival status	Survival time (months)	ANXA4	FLNA
20~25	T2	N0	Ⅲ	Well Differentiation	E	alive	31	＋	－
20~25	T3	N0	Ⅲ	Well Differentiation	M	dead	7	＋	＋
25~30	T2	N0	Ⅲ	Well Differentiation	E	alive	25	＋	＋
25~30	T1	N0	Ⅱ	Moderate Differentiation	A	alive	23	＋	－
25~30	T2	N0	Ⅱ	Moderate Differentiation	E	dead	12	＋	＋
30~35	T2	N0	Ⅲ	Well Differentiation	E	dead	10	＋	－
30~35	T4	N0	Ⅳ	Well Differentiation	M	excluded	8	＋	＋
30~35	T2	N0	Ⅲ	Well Differentiation	M	dead	18	＋	－
30~35	T2	N1	Ⅲ	Well Differentiation	E	excluded	12	＋	－
30~35	T1	N1	Ⅰ	Moderate Differentiation	A	excluded	11	－	＋
30~35	T3	N0	Ⅲ	Well Differentiation	M	alive	49	＋	＋
30~35	T3	N1	Ⅲ	Well Differentiation	M	alive but recurrent	5	＋	－
30~35	T2	N0	Ⅱ	Moderate Differentiation	A	dead	7	＋	＋
30~35	T3	N0	Ⅲ	Well Differentiation	M	excluded	15	＋	＋
30~35	T2	N1	Ⅱ	Well Differentiation	E	alive but recurrent	7	－	－
30~35	T2	N1	Ⅱ	Well Differentiation	A	excluded	11	＋	－
30~35	T3	N1	Ⅲ	Well Differentiation	M	dead	14	＋	－
35~40	T2	N1	Ⅱ	Well Differentiation	E	alive	53	－	－
35~40	T2	N0	Ⅱ	PoorDifferentiation	A	alive	29	＋	－
35~40	T3	N1	Ⅲ	Well Differentiation	M	dead	22	＋	＋
35~40	T3	N1	Ⅲ	Well Differentiation	M	dead	13	＋	＋
35~40	T3	N1	Ⅲ	Well Differentiation	M	excluded	36	＋	＋
35~40	T2	N0	Ⅱ	PoorDifferentiation	A	alive	35	－	－
35~40	T2	N0	Ⅱ	PoorDifferentiation	E	alive	57	＋	－
35~40	T1	N0	Ⅰ	Moderate Differentiation	A	dead	8	＋	＋
35~40	T2	N0	Ⅲ	Well Differentiation	M	alive	24	－	＋
35~40	T2	N0	Ⅲ	Well Differentiation	A	dead	20	＋	＋
35~40	T3	N0	Ⅲ	Well Differentiation	M	dead	6	＋	＋
35~40	T1	N1	Ⅰ	Moderate Differentiation	A	dead	26	－	－
35~40	T2	N0	Ⅱ	PoorDifferentiation	E	alive	38	－	＋
35~40	T2	N0	Ⅱ	Well Differentiation	E	dead	12	＋	＋
35~40	T2	N1	Ⅱ	Well Differentiation	E	alive	17	＋	＋
35~40	T3	N0	Ⅲ	Well Differentiation	M	alive	27	－	＋
35~40	T3	N0	Ⅲ	Well Differentiation	M	alive	46	－	＋
35~40	T3	N0	Ⅲ	Well Differentiation	M	alive	6	＋	＋
35~40	T2	N1	Ⅱ	Well Differentiation	E	excluded	9	＋	＋
35~40	T2	N1	Ⅱ	Well Differentiation	A	excluded	40	＋	＋
35~40	T3	N1	Ⅲ	Well Differentiation	M	dead	9	＋	＋
35~40	T2	N0	Ⅱ	Well Differentiation	E	excluded	9	＋	＋
35~40	T3	N1	Ⅲ	Well Differentiation	M	dead	24	－	＋
35~40	T3	N0	Ⅲ	Well Differentiation	M	dead	17	＋	＋
35~40	T3	N0	Ⅲ	Well Differentiation	M	dead	12	＋	＋
40~45	T2	N1	Ⅱ	Well Differentiation	E	alive	26	－	－
40~45	T2	N1	Ⅱ	Well Differentiation	A	alive	37	＋	－
40~45	T3	N1	Ⅲ	Well Differentiation	M	excluded	15	－	－
40~45	T1	N2	Ⅰ	Moderate Differentiation	A	alive	12	＋	－
40~45	T2	N2	Ⅲ	Well Differentiation	M	excluded	16	＋	－
40~45	T2	N0	Ⅱ	Well Differentiation	A	dead	6	＋	＋
40~45	T2	N0	Ⅱ	Well Differentiation	A	alive	18	＋	＋
40~45	T3	N2	Ⅲ	Well Differentiation	M	dead	7	＋	＋
40~45	T2	N1	Ⅱ	Well Differentiation	E	dead	42	－	－
40~45	T2	N0	Ⅱ	Well Differentiation	E	excluded	24	＋	－
40~45	T2	N0	Ⅱ	Well Differentiation	E	alive but recurrent	16	＋	－
40~45	T3	N0	Ⅲ	Well Differentiation	M	dead	9	＋	－
40~45	T3	N1	Ⅲ	Well Differentiation	M	excluded	6	＋	－
40~45	T1	N0	Ⅰ	Moderate Differentiation	A	alive	21	－	＋
40~45	T3	N0	Ⅲ	Well Differentiation	M	alive but distant metabasis	7	＋	＋
40~45	T4	N0	Ⅳ	Well Differentiation	M	dead	24	＋	＋
40~45	T1	N0	Ⅰ	Moderate Differentiation	A	alive	58	－	＋
40~45	T2	N0	Ⅱ	Well Differentiation	E	excluded	35	－	＋
40~45	T3	N0	Ⅲ	Well Differentiation	M	dead	18	＋	＋
45~50	T2	N0	Ⅲ	Well Differentiation	E	alive	42	－	＋
45~50	T2	N0	Ⅱ	Well Differentiation	E	alive	33	＋	＋
45~50	T4	N0	Ⅳ	Well Differentiation	M	dead	5	＋	＋
45~50	T2	N0	Ⅱ	Well Differentiation	A	dead	23	＋	＋
45~50	T2	N0	Ⅲ	Well Differentiation	M	dead	23	＋	＋
45~50	T3	N0	Ⅲ	Well Differentiation	M	alive	39	＋	＋
45~50	T3	N1	Ⅲ	Well Differentiation	M	excluded	14	＋	－
45~50	T2	N1	Ⅱ	Well Differentiation	A	alive	47	＋	＋
45~50	T3	N1	Ⅲ	Well Differentiation	M	excluded	12	＋	＋
45~50	T2	N1	Ⅲ	Well Differentiation	E	excluded	21	＋	－
45~50	T2	N0	Ⅱ	Well Differentiation	E	alive	51	－	＋
45~50	T2	N0	Ⅲ	Well Differentiation	E	dead	47	－	＋
45~50	T4	N1	Ⅳ	Well Differentiation	M	dead	16	＋	＋
45~50	T4	N1	Ⅳ	Well Differentiation	M	excluded	6	＋	＋
45~50	T3	N1	Ⅲ	Well Differentiation	M	alive	7	＋	－
45~50	T2	N0	Ⅱ	Well Differentiation	E	alive	40	－	＋
45~50	T3	N1	Ⅲ	Well Differentiation	M	dead	8	＋	＋
50~55	T2	N0	Ⅱ	Well Differentiation	E	dead	52	－	＋
50~55	T2	N1	Ⅲ	Well Differentiation	A	alive but recurrent	16	＋	＋
50~55	T3	N0	Ⅲ	Well Differentiation	M	dead	6	＋	＋
50~55	T3	N1	Ⅲ	Well Differentiation	M	dead	8	＋	－
50~55	T2	N1	Ⅲ	Well Differentiation	A	alive	15	＋	－
50~55	T3	N1	Ⅲ	Well Differentiation	M	excluded	23	＋	－
50~55	T2	N1	Ⅱ	Well Differentiation	E	excluded	14	－	＋
50~55	T3	N1	Ⅲ	Well Differentiation	M	excluded	4	＋	＋
55~60	T3	N1	Ⅲ	Well Differentiation	M	dead	24	＋	＋
55~60	T1	N1	Ⅰ	Moderate Differentiation	A	dead	25	－	－
55~60	T3	N1	Ⅲ	Well Differentiation	M	dead	3	＋	＋
55~60	T4	N1	Ⅳ	Well Differentiation	M	alive but recurrent	6	＋	－
55~60	T3	N1	Ⅲ	Well Differentiation	M	alive	26	－	＋
60~65	T2	N1	Ⅱ	Well Differentiation	E	alive	10	－	＋
60~65	T3	N1	Ⅲ	Well Differentiation	M	dead	7	＋	＋
60~65	T3	N1	Ⅲ	Well Differentiation	M	alive but recurrent	26	－	＋
