# Supplementary material for: Quantitative proteomic analysis for novel biomarkers of buccal squamous cell carcinoma arising in background of oral submucous fibrosis
Source: BMC Cancer. 2016 Aug 2;16:584. doi: 10.1186/s12885-016-2650-1 (PMC4971621; doi:10.1186/s12885-016-2650-1)
Supplement: Additional file 2: Table S2. — There are four excel files in the supplement table S2. No. 1 is “total proteins”, which presents all identified proteins among NBM, OSF and BSCC. No.2 is “DP-(115–117)”, which presents the differential proteins identified between OSF (115) and NBM (117). Red proteins mean the upregulated differential proteins in OSF with the change fold (115:117) > 2, while the blue proteins mean the downregulated proteins in OSF with the change fold (115:117) < 0.5. No.3 is “DP-(116–115)”, which presents the differential proteins identified between BSCC (116) and OSF (115). Red and blue proteins mean the up–or down–regulated proteins respectively in BSCC. No.4 is “DP-(116–115–117)”, which presents the differential proteins identified among BSCC (116), OSF (115) and NBM (117). Red proteins mean consistently upregulated ones, and blue one was consistently down-regulated from NBM to OSF to BSCC. (XLS 725 kb) [file 12885_2016_2650_MOESM2_ESM.xls]

## Sheet: total proteins
N	Unused	Total	%Cov(95)	Accession	Name	Species	Peptides(95%)	115:117	PVal 115:117	116:115	PVal 116:115
1	183.12	183.12	57.24	IPI:IPI00889534.1	Gene_Symbol=CPS1 carbamoyl-phosphate synthetase 1 isoform a precursor	9606	191	3.19154	0.000168147	1.38038	0.000987854
2	113.79	113.79	50.27	IPI:IPI00297646.4	Gene_Symbol=COL1A1 Collagen alpha-1(I) chain precursor	9606	116	2.88403	0.00380714	0.272898	0.00131574
3	113.08	113.08	66.01	IPI:IPI00745872.2	Gene_Symbol=ALB Isoform 1 of Serum albumin precursor	9606	110	0.37325	3.61204e-07	1.55597	0.000175898
4	93.29	93.36	52.05	IPI:IPI00304962.3	Gene_Symbol=COL1A2 Collagen alpha-2(I) chain precursor	9606	83	2.1677	0.0344902	0.343558	0.0188556
5	90.05	90.06	77.43	IPI:IPI00554648.3	Gene_Symbol=KRT8 Keratin, type II cytoskeletal 8	9606	89	3.59749	3.06864e-06	1.07647	0.57263
6	88.48	88.48	67.25	IPI:IPI00607801.2	Gene_Symbol=CES1 Isoform 2 of Liver carboxylesterase 1 precursor	9606	104	0.108643	9.20169e-10	11.1686	3.2367e-11
7	83.95	83.95	74.21	IPI:IPI00010796.1	Gene_Symbol=P4HB Protein disulfide-isomerase precursor	9606	66	0.280543	3.5122e-08	3.28095	1.36229e-09
8	82.6	82.7	64.34	IPI:IPI00016801.1	Gene_Symbol=GLUD1 Glutamate dehydrogenase 1, mitochondrial precursor	9606	86	2.22844	0.0139233	1.94089	0.00020394
9	76.35	76.35	68.53	IPI:IPI00021439.1	Gene_Symbol=ACTB Actin, cytoplasmic 1	9606	140
10	72.41	72.41	73.35	IPI:IPI00303476.1	Gene_Symbol=ATP5B ATP synthase subunit beta, mitochondrial precursor	9606	91	0.824138	0.168518	0.937562	0.979164
11	71.99	71.99	64.9	IPI:IPI00465436.4	Gene_Symbol=CAT Catalase	9606	67	1.15878	0.889218	3.7325	0.00012639
12	70.54	70.54	14.01	IPI:IPI00022200.2	Gene_Symbol=COL6A3 alpha 3 type VI collagen isoform 1 precursor	9606	34
13	70.11	70.11	54.07	IPI:IPI00440493.2	Gene_Symbol=ATP5A1 ATP synthase subunit alpha, mitochondrial precursor	9606	54	0.524807	0.0401845	1.1272	0.821071
14	69.64	69.64	66.28	IPI:IPI00554788.5	Gene_Symbol=KRT18 Keratin, type I cytoskeletal 18	9606	98	4.87528	1.6e-08	0.855067	0.48749
15	69.16	69.26	69.11	IPI:IPI00784154.1	Gene_Symbol=HSPD1 60 kDa heat shock protein, mitochondrial precursor	9606	61	0.203236	0.00500635	2.0893	0.710419
16	69.01	69.01	68.41	IPI:IPI00218407.6	Gene_Symbol=ALDOB Fructose-bisphosphate aldolase B	9606	90	7.94328	3.92797e-06	1.36773	0.189203
17	68.86	70.57	33.29	IPI:IPI00021033.2	Gene_Symbol=COL3A1 Isoform 1 of Collagen alpha-1(III) chain precursor	9606	46	1.31826	0.602681	0.469894	0.306622
18	68.83	68.83	49.01	IPI:IPI00003362.2	Gene_Symbol=HSPA5 HSPA5 protein	9606	48	0.231206	4.05246e-09	2.77971	3.11487e-06
19	68.3	73.53	67.38	IPI:IPI00418471.6	Gene_Symbol=VIM Vimentin	9606	62	2.55859	1.78555e-06	0.296483	6.86092e-08
20	67.65	67.67	59.88	IPI:IPI00218914.5	Gene_Symbol=ALDH1A1 Retinal dehydrogenase 1	9606	71	0.691831	0.0231767	1.95885	0.000291438
21	62.7	62.75	18.76	IPI:IPI00026781.2	Gene_Symbol=FASN Fatty acid synthase	9606	40	1.08643	0.540142	1.20226	0.210061
22	60.16	60.16	72.54	IPI:IPI00219018.7	Gene_Symbol=GAPDH Glyceraldehyde-3-phosphate dehydrogenase	9606	78	0.954993	0.547812	1.15878	0.161805
23	60.08	60.08	57.83	IPI:IPI00465248.5	Gene_Symbol=ENO1 Isoform alpha-enolase of Alpha-enolase	9606	55	0.685488	0.0667815	0.83946	0.407609
24	59.48	59.48	71.28	IPI:IPI00873829.1	Gene_Symbol=ACAA2 Uncharacterized protein ACAA2 (Fragment)	9606	62	3.37287	0.000207639	1.59956	0.0843315
25	59.16	59.18	64.27	IPI:IPI00473031.6	Gene_Symbol=ADH1B Alcohol dehydrogenase 1B	9606	46	3.49945	0.0762576	1.38038	0.442321
26	58.96	59.06	54.72	IPI:IPI00329331.6	Gene_Symbol=UGP2 Isoform 1 of UTP--glucose-1-phosphate uridylyltransferase	9606	49	8.3946	2.55691e-05	1.70608	0.00373305
27	57.87	57.87	47.99	IPI:IPI00221226.7	Gene_Symbol=ANXA6 Annexin A6	9606	33	1.00925	0.799201	1.65959	0.00200139
28	56.3	57.02	50.59	IPI:IPI00008934.1	Gene_Symbol=HMGCS2 Hydroxymethylglutaryl-CoA synthase, mitochondrial precursor	9606	38	0.487529	0.194277	8.16582	4.47308e-07
29	55.74	56.17	47.14	IPI:IPI00021405.3	Gene_Symbol=LMNA Isoform A of Lamin-A/C	9606	34	0.648634	0.0299324	0.636796	0.0574844
30	55.31	55.33	52.97	IPI:IPI00009896.1	Gene_Symbol=EPHX1 Epoxide hydrolase 1	9606	50	0.157036	2.58823e-07	3.80189	7.79239e-05
31	55	55.02	90.3	IPI:IPI00010290.2	Gene_Symbol=FABP1 FABP1 protein (Fragment)	9606	109	16.9044	0.00149963	1.38038	0.382034
32	54.58	54.58	34.74	IPI:IPI00027230.3	Gene_Symbol=HSP90B1 Endoplasmin precursor	9606	41	0.310456	1.56347e-05	2.83139	1.75043e-08
33	53.47	53.48	67.92	IPI:IPI00030363.1	Gene_Symbol=ACAT1 Acetyl-CoA acetyltransferase, mitochondrial precursor	9606	45	1.35519	0.0039206	2.37684	0.00134771
34	52.53	52.53	46.85	IPI:IPI00022463.1	Gene_Symbol=TF Serotransferrin precursor	9606	33	0.322107	2.18694e-07	2.75423	9.48301e-06
35	52.46	52.46	50.68	IPI:IPI00844159.3	Gene_Symbol=PGM1 65 kDa protein	9606	49	2.91072	3.38294e-05	1.39316	0.0147877
36	49.96	52.37	47.44	IPI:IPI00009904.1	Gene_Symbol=PDIA4 Protein disulfide-isomerase A4 precursor	9606	31	0.187068	3.12201e-08	3.90841	7.21419e-06
37	49.61	64.81	42.7	IPI:IPI00220327.3	Gene_Symbol=KRT1 Keratin, type II cytoskeletal 1	9606	46	0.83946	0.729552	3.49945	4.56213e-06
38	48.11	48.12	26.18	IPI:IPI00794900.1	Gene_Symbol=- 105 kDa protein	9606	25	4.01791	0.00360144	1.67494	0.0174106
39	47.47	47.52	46.84	IPI:IPI00011229.1	Gene_Symbol=CTSD Cathepsin D precursor	9606	53	3.10456	0.000777066	0.613762	0.0251438
40	46.27	46.43	67.08	IPI:IPI00291560.4	Gene_Symbol=ARG1 Isoform 1 of Arginase-1	9606	37	2.60615	0.00901929	1.10662	0.567105
41	46.22	48.61	52.08	IPI:IPI00025252.1	Gene_Symbol=PDIA3 Protein disulfide-isomerase A3 precursor	9606	33	0.237684	2.03769e-06	3.40408	2.73224e-05
42	45.81	45.85	21.04	IPI:IPI00889723.1	Gene_Symbol=C4A complement component 4A preproprotein	9606	23	0.428549	0.0094007	1.6293	0.266374
43	45.64	45.71	35.33	IPI:IPI00019912.3	Gene_Symbol=HSD17B4 Peroxisomal multifunctional enzyme type 2	9606	32	0.642688	0.077529	1.67494	0.0994711
44	45.05	51.23	42.11	IPI:IPI00003865.1	Gene_Symbol=HSPA8 Isoform 1 of Heat shock cognate 71 kDa protein	9606	33	0.469894	0.0093977	1.0666	0.487337
45	44.88	44.88	47.85	IPI:IPI00745729.2	Gene_Symbol=SELENBP1 54 kDa protein	9606	31	1.40605	0.493609	2.44343	5.8532e-06
46	44.82	44.82	31.5	IPI:IPI00013808.1	Gene_Symbol=ACTN4 Alpha-actinin-4	9606	25	0.685488	0.0200855	1.03753	0.463584
47	44.77	44.77	13.73	IPI:IPI00414283.5	Gene_Symbol=FN1 fibronectin 1 isoform 4 preproprotein	9606	23	0.319154	4.11903e-05	0.401791	0.158594
48	44.53	45.25	46.77	IPI:IPI00848316.1	Gene_Symbol=- Glucose-6-phosphate isomerase	9606	34	0.862979	0.952901	1.1272	0.442613
49	44.06	44.08	53.69	IPI:IPI00004101.4	Gene_Symbol=BHMT Betaine--homocysteine S-methyltransferase 1	9606	39	2.10863	0.000778325	1.72187	0.00196864
50	43.87	43.87	61.17	IPI:IPI00453473.6	Gene_Symbol=HIST1H4I;HIST1H4H;HIST1H4B;HIST1H4A;HIST1H4K;HIST1H4E;HIST1H4D;HIST1H4J;HIST1H4C;HIST2H4A;HIST1H4F;HIST4H4;HIST1H4L;HIST2H4B Histone H4	9606	53	2.58226	0.0126829	0.047863	0.00111073
51	43.26	43.32	25.03	IPI:IPI00783313.2	Gene_Symbol=PYGL Glycogen phosphorylase, liver form	9606	27	4.48745	0.00460983	1.47231	0.0344961
52	43.13	43.13	78.07	IPI:IPI00219446.5	Gene_Symbol=PEBP1 Phosphatidylethanolamine-binding protein 1	9606	54	2.01372	0.0232633	1.38038	0.0318651
53	42.48	42.48	28.78	IPI:IPI00011454.1	Gene_Symbol=GANAB Isoform 2 of Neutral alpha-glucosidase AB precursor	9606	23	1.23595	0.78299	1.15878	0.0549008
54	42.05	42.09	17.98	IPI:IPI00783987.2	Gene_Symbol=C3 Complement C3 precursor (Fragment)	9606	24	0.401791	6.25676e-05	1.20226	0.112456
55	42.03	42.03	95.24	IPI:IPI00654755.3	Gene_Symbol=HBB Hemoglobin subunit beta	9606	54	1.09648	0.502125	1.07647	0.645157
56	41.97	41.97	99.33	IPI:IPI00075248.11	Gene_Symbol=CALM1;CALM3;CALM2 Calmodulin	9606	77	13.5519	0.00313341	0.353183	0.0187678
57	41.25	41.27	51.82	IPI:IPI00219029.3	Gene_Symbol=GOT1 Aspartate aminotransferase, cytoplasmic	9606	36	8.70964	6.10535e-09	0.465586	0.000105508
58	40.65	42.74	47.2	IPI:IPI00006663.1	Gene_Symbol=ALDH2 Aldehyde dehydrogenase, mitochondrial precursor	9606	24	2.93765	0.0201467	1.70608	0.00959307
59	40.57	40.57	48	IPI:IPI00551024.4	Gene_Symbol=DAK Dihydroxyacetone kinase	9606	27	2.88403	0.00305984	1.92309	0.00830341
60	40.51	40.51	46.85	IPI:IPI00219037.5	Gene_Symbol=H2AFX Histone H2A.x	9606	47	0.928966	0.840799	1.02802	0.907892
61	40.5	40.5	56.51	IPI:IPI00073772.5	Gene_Symbol=FBP1 Fructose-1,6-bisphosphatase 1	9606	32	4.13048	0.00083069	1.7378	0.0143194
62	40.36	40.36	56.74	IPI:IPI00218297.11	Gene_Symbol=HPD 4-hydroxyphenylpyruvate dioxygenase	9606	31	4.52898	6.17851e-06	1.1695	0.0326352
63	40.29	42.29	63.42	IPI:IPI00218899.5	Gene_Symbol=ADH4 Alcohol dehydrogenase 4	9606	32	5.64937	1.89591e-05	0.267917	1.39711e-05
64	40.2	40.53	73.21	IPI:IPI00220301.5	Gene_Symbol=PRDX6 Peroxiredoxin-6	9606	28	1.2942	0.184981	1.59956	0.32226
65	39.82	39.82	49.32	IPI:IPI00217467.3	Gene_Symbol=HIST1H1E Histone H1.4	9606	29	0.529663	0.342112	2.60615	0.139231
66	39.57	39.6	61.94	IPI:IPI00397860.3	Gene_Symbol=CYB5A Isoform 1 of Cytochrome b5	9606	55	5.80764	0.106244	0.972747	0.890445
67	38.98	39	46.43	IPI:IPI00009367.1	Gene_Symbol=AGXT Serine--pyruvate aminotransferase	9606	48	5.39511	0.00126091	1.35519	0.119204
68	38.43	38.52	51.16	IPI:IPI00018206.3	Gene_Symbol=GOT2 Aspartate aminotransferase, mitochondrial precursor	9606	28	1.04713	0.911321	1.24738	0.148592
69	38.16	40.18	39.63	IPI:IPI00009865.2	Gene_Symbol=KRT10 Keratin, type I cytoskeletal 10	9606	29	1.23595	0.825519	3.28095	6.60334e-06
70	38	38.02	20.14	IPI:IPI00382470.3	Gene_Symbol=HSP90AA1 heat shock protein 90kDa alpha (cytosolic), class A member 1 isoform 1	9606	23	0.280543	0.00182706	0.954993	0.479372
71	37.92	37.93	46	IPI:IPI00020632.4	Gene_Symbol=ASS1 Argininosuccinate synthase	9606	24	15.2757	3.85272e-09	1.1272	0.664075
72	37.47	37.47	67.83	IPI:IPI00465028.7	Gene_Symbol=TPI1 Isoform 1 of Triosephosphate isomerase	9606	38	0.92045	0.908303	1.39316	0.339303
73	37.42	37.42	41.74	IPI:IPI00221234.7	Gene_Symbol=ALDH7A1 aldehyde dehydrogenase 7 family, member A1	9606	25	0.428549	0.050586	4.2462	0.000432321
74	37.02	37.03	40.75	IPI:IPI00024990.6	Gene_Symbol=ALDH6A1 Methylmalonate-semialdehyde dehydrogenase [acylating], mitochondrial precursor	9606	31	8.01678	2.29585e-06	0.824138	0.70581
75	37.02	37.02	47.88	IPI:IPI00396378.3	Gene_Symbol=HNRNPA2B1 Isoform B1 of Heterogeneous nuclear ribonucleoproteins A2/B1	9606	26	1.6293	0.0233822	0.981748	0.728884
76	36.45	36.46	25.87	IPI:IPI00872814.1	Gene_Symbol=MSN Uncharacterized protein MSN (Fragment)	9606	20	0.597035	0.110597	0.483059	0.103928
77	35.95	35.95	53.35	IPI:IPI00011416.2	Gene_Symbol=ECH1 Delta(3,5)-Delta(2,4)-dienoyl-CoA isomerase, mitochondrial precursor	9606	28	0.855067	0.832153	1.6293	0.0643172
78	35.84	35.88	55.41	IPI:IPI00657682.2	Gene_Symbol=GSTA1 Glutathione S-transferase A1	9606	51	0.794328	0.671075	5.54626	0.059251
79	35.82	35.84	59.55	IPI:IPI00021841.1	Gene_Symbol=APOA1 Apolipoprotein A-I precursor	9606	24	0.529663	0.0820151	2.88403	0.000869413
80	35.72	35.72	37.44	IPI:IPI00871353.1	Gene_Symbol=PKLR Pyruvate kinase, liver and RBC	9606	22	1	0.876089	1.99526	0.00931073
81	35.61	35.64	22.67	IPI:IPI00299402.1	Gene_Symbol=PC Pyruvate carboxylase, mitochondrial precursor	9606	21	1.30617	0.51836	0.717794	0.761576
82	35.41	35.44	41.13	IPI:IPI00396485.3	Gene_Symbol=EEF1A1 Elongation factor 1-alpha 1	9606	38	0.625173	0.627446	1.94089	0.443429
83	35.31	35.31	58.75	IPI:IPI00020599.1	Gene_Symbol=CALR Calreticulin precursor	9606	30	0.510505	0.00036605	2.46604	1.39369e-05
84	35.02	35.06	32.5	IPI:IPI00031522.2	Gene_Symbol=HADHA Trifunctional enzyme subunit alpha, mitochondrial precursor	9606	22	0.625173	0.0104182	2.37684	5.59958e-05
85	34.95	34.96	54.16	IPI:IPI00007752.1	Gene_Symbol=TUBB2C Tubulin beta-2C chain	9606	29	1.03753	0.908978	1.08643	0.731889
86	34.87	35.07	43.55	IPI:IPI00419237.3	Gene_Symbol=LAP3 Isoform 1 of Cytosol aminopeptidase	9606	22	1.87068	0.231808	1.05682	0.495092
87	34.39	34.49	9.331	IPI:IPI00333541.6	Gene_Symbol=FLNA Filamin-A	9606	16	2.12814	0.00305957	3.83707	0.00062003
88	34.39	34.4	60.57	IPI:IPI00738499.2	Gene_Symbol=FTL Ferritin light chain	9606	44	15.8489	1.67737e-06	0.625173	0.0149278
89	34.22	34.23	47.06	IPI:IPI00296053.3	Gene_Symbol=FH Isoform Mitochondrial of Fumarate hydratase, mitochondrial precursor	9606	29	0.758578	0.0876003	1.94089	0.00431925
90	34.16	34.16	73.55	IPI:IPI00797249.1	Gene_Symbol=DCXR 26 kDa protein	9606	28	7.17794	3.43619e-05	1	0.269751
91	34.14	34.16	5.716	IPI:IPI00024284.4	Gene_Symbol=HSPG2 Basement membrane-specific heparan sulfate proteoglycan core protein precursor	9606	16	1.64437	0.0708366	0.283139	0.00682709
92	33.96	33.96	40.59	IPI:IPI00647328.4	Gene_Symbol=ALDH4A1 Aldehyde dehydrogenase 4 family, member A1	9606	24	1.80302	0.0321745	1.19124	0.590307
93	33.5	33.5	56.51	IPI:IPI00291006.1	Gene_Symbol=MDH2 Malate dehydrogenase, mitochondrial precursor	9606	22	0.328095	0.00157777	1.75388	0.176883
94	33.37	33.39	26.18	IPI:IPI00022774.3	Gene_Symbol=VCP Transitional endoplasmic reticulum ATPase	9606	17	0.559758	0.0682299	0.981748	0.432049
95	33.03	33.03	45.68	IPI:IPI00006934.1	Gene_Symbol=HAO1 Hydroxyacid oxidase 1	9606	21	5.59758	7.6029e-06	0.870964	0.730411
96	33.01	33.01	66.26	IPI:IPI00011253.3	Gene_Symbol=RPS3 40S ribosomal protein S3	9606	27	1.67494	0.308988	0.366438	0.0887911
97	33	33.02	42.11	IPI:IPI00553177.1	Gene_Symbol=SERPINA1 Isoform 1 of Alpha-1-antitrypsin precursor	9606	27	0.322107	9.76163e-05	0.751623	0.539981
98	32.86	32.86	33.23	IPI:IPI00788802.1	Gene_Symbol=TKT Transketolase variant (Fragment)	9606	22	0.270396	5.13775e-07	1.02802	0.507357
99	32.58	44.1	42.75	IPI:IPI00845339.1	Gene_Symbol=HSPA1A;HSPA1B heat shock 70kDa protein 1A	9606	25	0.398107	0.00589683	0.608135	0.787046
100	32.54	32.54	65.07	IPI:IPI00017334.1	Gene_Symbol=PHB Prohibitin	9606	20	0.685488	0.255598	0.83946	0.455162
101	32.47	34	43.18	IPI:IPI00644989.2	Gene_Symbol=PDIA6 Isoform 1 of Protein disulfide-isomerase A6 precursor	9606	19	0.963829	0.602711	0.963829	0.750799
102	32.37	32.37	39.66	IPI:IPI00216746.1	Gene_Symbol=HNRNPK Isoform 2 of Heterogeneous nuclear ribonucleoprotein K	9606	22	0.801678	0.19878	0.92045	0.595365
103	32.18	32.18	61.73	IPI:IPI00295386.7	Gene_Symbol=CBR1 Carbonyl reductase [NADPH] 1	9606	25	1.23595	0.709565	2.55859	0.0215286
104	31.85	31.85	32.79	IPI:IPI00000690.1	Gene_Symbol=AIFM1 Isoform 1 of Apoptosis-inducing factor 1, mitochondrial precursor	9606	19	1.95884	0.0163506	1.6293	0.00858567
105	31.62	31.63	21.32	IPI:IPI00000877.1	Gene_Symbol=HYOU1 Hypoxia up-regulated protein 1 precursor	9606	16	0.413047	0.00481793	1.65959	0.422668
106	31.48	31.48	59.44	IPI:IPI00029733.1	Gene_Symbol=AKR1C1 Aldo-keto reductase family 1 member C1	9606	29
107	31.44	32.55	39.17	IPI:IPI00019359.3	Gene_Symbol=KRT9 Keratin, type I cytoskeletal 9	9606	26	0.765597	0.552153	3.40408	0.000565584
108	31.41	31.41	60.78	IPI:IPI00000816.1	Gene_Symbol=YWHAE 14-3-3 protein epsilon	9606	22	1.52757	0.183136	0.831764	0.408729
109	31.3	31.3	26.01	IPI:IPI00025874.2	Gene_Symbol=RPN1 Dolichyl-diphosphooligosaccharide--protein glycosyltransferase 67 kDa subunit precursor	9606	17	0.420727	0.000212261	1.77011	0.0273665
110	31.29	31.29	58.75	IPI:IPI00020956.1	Gene_Symbol=HDGF Hepatoma-derived growth factor	9606	18	0.331131	0.000810801	0.809096	0.414245
111	31.23	33.24	33.71	IPI:IPI00332828.1	Gene_Symbol=CES2 carboxylesterase 2 isoform 1	9606	24	0.731139	0.15934	1.87068	0.00909135
112	31.15	31.28	29.84	IPI:IPI00797038.1	Gene_Symbol=PCK2 mitochondrial phosphoenolpyruvate carboxykinase 2 isoform 1 precursor	9606	17	3.22107	0.00209726	1.21339	0.320956
113	31.14	31.14	33.54	IPI:IPI00022793.5	Gene_Symbol=HADHB Trifunctional enzyme subunit beta, mitochondrial precursor	9606	19	0.685488	0.032419	2.12814	0.000414968
114	30.97	31.92	28.57	IPI:IPI00007765.5	Gene_Symbol=HSPA9 Stress-70 protein, mitochondrial precursor	9606	15	0.325087	7.56716e-06	1.23595	0.0142355
115	30.85	30.9	29.13	IPI:IPI00008485.1	Gene_Symbol=ACO1 Cytoplasmic aconitate hydratase	9606	24	3.37287	0.0060422	1.30617	0.0170788
116	30.84	30.84	87.59	IPI:IPI00005038.1	Gene_Symbol=HRSP12 Ribonuclease UK114	9606	32	7.94328	0.00129289	1.07647	0.298671
117	30.72	30.73	43.46	IPI:IPI00387144.4	Gene_Symbol=TUBA1B Tubulin alpha-1B chain	9606	17	0.597035	0.363743	0.794328	0.879363
118	30.72	30.72	94.78	IPI:IPI00008529.1	Gene_Symbol=RPLP2 60S acidic ribosomal protein P2	9606	37	2.37684	0.0385825	0.642688	0.333323
119	30.71	30.72	56.13	IPI:IPI00012828.3	Gene_Symbol=ACAA1 3-ketoacyl-CoA thiolase, peroxisomal precursor	9606	20	2.05116	0.0412209	1.25892	0.489096
120	30.41	30.41	31.1	IPI:IPI00171903.2	Gene_Symbol=HNRNPM Isoform 1 of Heterogeneous nuclear ribonucleoprotein M	9606	19	0.887156	0.65102	0.801678	0.628884
121	30.31	30.42	32.38	IPI:IPI00641737.1	Gene_Symbol=HP Haptoglobin precursor	9606	19	0.937562	0.798191	2.31206	0.00263421
122	30.01	30.1	62.54	IPI:IPI00216308.5	Gene_Symbol=VDAC1 Voltage-dependent anion-selective channel protein 1	9606	32	0.474242	0.0832905	0.972747	0.956864
123	29.92	29.93	49.02	IPI:IPI00216057.5	Gene_Symbol=SORD Sorbitol dehydrogenase	9606	25	2.03236	0.597774	2.42103	0.00957417
124	29.91	29.92	50.69	IPI:IPI00024993.4	Gene_Symbol=ECHS1 Enoyl-CoA hydratase, mitochondrial precursor	9606	21	1.70608	0.0525133	2.53513	0.00189376
125	29.79	29.82	20.22	IPI:IPI00140420.4	Gene_Symbol=SND1 Staphylococcal nuclease domain-containing protein 1	9606	15	0.448745	0.00126101	1.52757	0.0705224
126	29.71	29.71	77.45	IPI:IPI00220362.5	Gene_Symbol=HSPE1 10 kDa heat shock protein, mitochondrial	9606	30	0.564937	0.334326	0.895365	0.820015
127	29.57	29.57	32.6	IPI:IPI00009532.4	Gene_Symbol=ABAT 4-aminobutyrate aminotransferase, mitochondrial precursor	9606	25	2.05116	0.0845482	1.78649	0.00889419
128	29.44	29.44	39.37	IPI:IPI00177728.3	Gene_Symbol=CNDP2 Cytosolic non-specific dipeptidase	9606	21	2.14783	0.0838775	1.31826	0.289814
129	29.42	29.42	40.17	IPI:IPI00556451.2	Gene_Symbol=ETFB Isoform 2 of Electron transfer flavoprotein subunit beta	9606	19	2.01372	0.00267676	0.772681	0.1649
130	29.15	29.15	32.05	IPI:IPI00744692.1	Gene_Symbol=TALDO1 Transaldolase	9606	14	0.263027	0.000136359	1.65959	0.230515
131	29.07	29.07	81.46	IPI:IPI00025512.2	Gene_Symbol=HSPB1 Heat shock protein beta-1	9606	32	0.787046	0.569794	1.49969	0.0588918
132	28.99	29.16	8.617	IPI:IPI00844215.1	Gene_Symbol=SPTAN1 Isoform 1 of Spectrin alpha chain, brain	9606	14	1.01859	0.916336	0.963829	0.738702
133	28.76	28.76	77.27	IPI:IPI00218733.6	Gene_Symbol=SOD1 Superoxide dismutase	9606	20	1.33045	0.344299	1.21339	0.693744
134	28.72	30.82	8.96	IPI:IPI00382696.1	Gene_Symbol=FLNB Isoform 2 of Filamin-B	9606	18	0.809096	0.503645	0.801678	0.30012
135	28.68	28.79	26.14	IPI:IPI00026105.1	Gene_Symbol=SCP2 Isoform SCPx of Non-specific lipid-transfer protein	9606	20	2.18776	0.0135781	1.49969	0.197352
136	28.62	28.62	59.3	IPI:IPI00000874.1	Gene_Symbol=PRDX1 Peroxiredoxin-1	9606	19	0.613762	0.282826	1.67494	0.191869
137	28.23	28.23	25.45	IPI:IPI00216164.3	Gene_Symbol=EHHADH Peroxisomal bifunctional enzyme	9606	16	0.92045	0.707148	1.75388	0.0253413
138	27.9	30.38	28.03	IPI:IPI00848342.1	Gene_Symbol=LTF Lactotransferrin precursor	9606	14	0.92045	0.965314	0.751623	0.618747
139	27.7	27.77	17.98	IPI:IPI00793673.1	Gene_Symbol=ALDH1L1 Formyltetrahydrofolate dehydrogenase isoform a variant	9606	14	0.895365	0.51838	1.80302	0.0018527
140	27.64	27.64	38.09	IPI:IPI00815926.1	Gene_Symbol=IGHG1 IGHG1 protein	9606	20	1.10662	0.368083	1.13763	0.694864
141	27.63	27.63	39.95	IPI:IPI00009268.1	Gene_Symbol=ACY1 Aminoacylase-1	9606	19	2.35505	0.000221865	1.47231	0.0245011
142	27.56	27.56	74.65	IPI:IPI00410714.5	Gene_Symbol=HBA1;HBA2 Hemoglobin subunit alpha	9606	46	0.847227	0.452859	1.22462	0.428997
143	27.5	27.52	27.96	IPI:IPI00028031.2	Gene_Symbol=ACADVL Isoform 1 of Very long-chain specific acyl-CoA dehydrogenase, mitochondrial precursor	9606	15	1.1695	0.66444	1.48594	0.126147
144	27.45	29.76	41.2	IPI:IPI00103467.4	Gene_Symbol=ALDH1B1 Aldehyde dehydrogenase X, mitochondrial precursor	9606	22	9.54993	3.00833e-05	0.679204	0.231749
145	27.19	27.36	47.09	IPI:IPI00887678.1	Gene_Symbol=LOC654188 similar to peptidylprolyl isomerase A-like	9606	30	0.946237	0.804618	1	0.76523
146	27.06	27.06	66.37	IPI:IPI00010810.1	Gene_Symbol=ETFA Electron transfer flavoprotein subunit alpha, mitochondrial precursor	9606	25	4.36516	0.162741	1.40605	0.516703
147	26.86	26.87	31.64	IPI:IPI00027223.2	Gene_Symbol=IDH1 Isocitrate dehydrogenase [NADP] cytoplasmic	9606	17	0.625173	0.0405412	2.63027	0.000258578
148	26.83	26.84	36.64	IPI:IPI00031420.3	Gene_Symbol=UGDH UDP-glucose 6-dehydrogenase	9606	18	0.265461	2.13272e-05	1.34276	0.182309
149	26.6	26.61	29.81	IPI:IPI00873589.1	Gene_Symbol=MAOB Monoamine oxidase B	9606	16	1.02802	0.467353	1.59956	0.0504222
150	26.59	26.65	12.63	IPI:IPI00872655.1	Gene_Symbol=AOX1 aldehyde oxidase 1	9606	13	0.731139	0.317531	2.29087	0.00286493
151	26.43	26.46	29.2	IPI:IPI00295741.4	Gene_Symbol=CTSB Cathepsin B precursor	9606	23	3.43558	0.00193851	0.758578	0.224856
152	26.23	26.34	69.05	IPI:IPI00303133.8	Gene_Symbol=HIST1H2BH Histone H2B type 1-H	9606	45	0.954993	0.421029	0.337287	0.0149799
153	26.22	26.26	4.049	IPI:IPI00020557.1	Gene_Symbol=LRP1 Prolow-density lipoprotein receptor-related protein 1 precursor	9606	13	1.31826	0.746972	0.60256	0.183217
154	26.19	26.19	36.85	IPI:IPI00031461.1	Gene_Symbol=GDI2 Rab GDP dissociation inhibitor beta	9606	18	0.704693	0.133	1.31826	0.131988
155	26.06	26.1	28.57	IPI:IPI00003918.6	Gene_Symbol=RPL4 60S ribosomal protein L4	9606	14	0.30761	0.0287234	1.97697	0.128047
156	25.85	25.89	48.87	IPI:IPI00295363.2	Gene_Symbol=OTC Ornithine carbamoyltransferase, mitochondrial precursor	9606	20	1.87068	0.01991	1.18032	0.324839
157	25.85	25.85	27.26	IPI:IPI00873334.1	Gene_Symbol=SLC25A13 Calcium-binding mitochondrial carrier protein Aralar2	9606	13	0.524807	0.0272151	2.29087	0.00601868
158	25.8	25.9	39.9	IPI:IPI00300026.6	Gene_Symbol=SULT1A1 Sulfotransferase 1A1	9606	18	3.43558	0.0299028	2.31206	0.0727718
159	25.75	25.76	34.39	IPI:IPI00845432.1	Gene_Symbol=C5orf33 Isoform 1 of UPF0465 protein C5orf33	9606	14	1.47231	0.105036	0.831764	0.897029
160	25.44	25.44	49.16	IPI:IPI00216293.6	Gene_Symbol=TST Thiosulfate sulfurtransferase	9606	27	3.53183	0.00462063	0.679204	0.483994
161	25.4	25.43	32.23	IPI:IPI00872387.1	Gene_Symbol=- Uncharacterized protein ENSP00000381447 (Fragment)	9606	14	1.47231	0.130543	0.608135	0.0176925
162	25.26	25.27	18.59	IPI:IPI00293088.5	Gene_Symbol=GAA Lysosomal alpha-glucosidase precursor	9606	18	2.37684	0.0229072	0.772681	0.366021
163	25.19	25.25	32.01	IPI:IPI00550021.4	Gene_Symbol=RPL3 60S ribosomal protein L3	9606	15	0.731139	0.172457	0.758578	0.323643
164	24.67	24.81	43.65	IPI:IPI00169383.3	Gene_Symbol=PGK1 Phosphoglycerate kinase 1	9606	21	0.570164	0.0754696	1.00925	0.473603
165	24.44	24.44	48.68	IPI:IPI00013296.3	Gene_Symbol=RPS18;LOC100130553 40S ribosomal protein S18	9606	15	1.97697	0.00265267	0.387258	0.00112434
166	24.4	24.4	28.4	IPI:IPI00872681.1	Gene_Symbol=RPN2 74 kDa protein	9606	14	1.05682	0.347683	1.34276	0.408884
167	24.34	24.35	44.98	IPI:IPI00479722.2	Gene_Symbol=PSME1 Proteasome activator complex subunit 1	9606	16	0.296483	0.0101046	3.83707	0.000668609
168	24.29	24.46	57.33	IPI:IPI00413108.4	Gene_Symbol=RPSA 33 kDa protein	9606	25	1.20226	0.232117	0.591562	0.0477726
169	24.26	24.27	22.8	IPI:IPI00020984.1	Gene_Symbol=CANX Calnexin precursor	9606	12	0.359749	0.0779285	1.57036	0.323068
170	24.15	24.15	34.03	IPI:IPI00792191.1	Gene_Symbol=GATM Glycine amidinotransferase (L-arginine:glycine amidinotransferase) variant	9606	19	0.343558	0.000171164	3.25087	6.34281e-05
171	24.13	24.14	38.02	IPI:IPI00217030.10	Gene_Symbol=RPS4X 40S ribosomal protein S4, X isoform	9606	12	0.816582	0.788699	0.895365	0.884874
172	24.03	24.03	35.82	IPI:IPI00031131.4	Gene_Symbol=C20orf3 Adipocyte plasma membrane-associated protein	9606	15	2.72898	0.00544957	0.83946	0.343534
173	24.02	24.02	60.32	IPI:IPI00298547.3	Gene_Symbol=PARK7 Protein DJ-1	9606	18	1.2942	0.259842	1.07647	0.8622
174	24	24.02	66.43	IPI:IPI00216691.5	Gene_Symbol=PFN1 Profilin-1	9606	24	2.208	0.0230794	0.765597	0.821527
175	23.83	23.88	16.26	IPI:IPI00645078.1	Gene_Symbol=UBA1 Ubiquitin-like modifier-activating enzyme 1	9606	12	0.608135	0.225351	0.990832	0.380352
176	23.74	23.74	46.53	IPI:IPI00008842.2	Gene_Symbol=UPB1 UPB1 protein (Fragment)	9606	22	1.88799	0.13601	1.57036	0.147866
177	23.69	23.69	40.31	IPI:IPI00220271.3	Gene_Symbol=AKR1A1 Alcohol dehydrogenase	9606	12	2.96483	0.200647	2.33346	0.0110628
178	23.65	23.65	62.84	IPI:IPI00554521.2	Gene_Symbol=FTH1 Ferritin heavy chain	9606	30	4.16869	0.0204838	0.801678	0.741392
179	23.6	29.25	41.71	IPI:IPI00218474.5	Gene_Symbol=ENO3 Beta-enolase	9606	19	3.49945	0.56402	3.94457	0.00201783
180	23.58	23.79	32.54	IPI:IPI00295542.5	Gene_Symbol=NUCB1 Nucleobindin-1 precursor	9606	12	0.816582	0.25188	0.954993	0.922994
181	23.48	23.79	59.31	IPI:IPI00215780.5	Gene_Symbol=RPS19 40S ribosomal protein S19	9606	17	1.25893	0.00434868	0.549541	0.00681396
182	23.34	23.36	16.98	IPI:IPI00216694.3	Gene_Symbol=PLS3 plastin 3	9606	11	0.586138	0.154117	0.972747	0.742363
183	23.33	23.36	33.08	IPI:IPI00299573.12	Gene_Symbol=RPL7A 60S ribosomal protein L7a	9606	15	0.654636	0.445903	1.25892	0.557171
184	23.31	23.34	17.13	IPI:IPI00186290.6	Gene_Symbol=EEF2 Elongation factor 2	9606	12	0.265461	0.00162837	1.35519	0.304259
185	23.3	23.99	44.62	IPI:IPI00105407.1	Gene_Symbol=AKR1B10 Aldo-keto reductase family 1 member B10	9606	10	0.233346	5.35168e-05	0.334195	0.0594774
186	23.29	23.32	29.55	IPI:IPI00218976.1	Gene_Symbol=FTCD Isoform C of Formimidoyltransferase-cyclodeaminase	9606	12	3.46737	0.00368838	1.0666	0.408509
187	23.29	23.29	37.95	IPI:IPI00031708.1	Gene_Symbol=FAH Fumarylacetoacetase	9606	18	1.6293	0.039101	1.49969	0.128579
188	23.27	23.58	46.95	IPI:IPI00037448.3	Gene_Symbol=GRHPR Glyoxylate reductase/hydroxypyruvate reductase	9606	16	5.15229	0.000956014	1.22462	0.691016
189	23.27	23.52	23.53	IPI:IPI00872103.1	Gene_Symbol=ASL 60 kDa protein	9606	15	2.208	0.0410518	1.14815	0.866995
190	23.2	23.2	32.95	IPI:IPI00028910.1	Gene_Symbol=DPYS Dihydropyrimidinase	9606	15	2.10863	0.0950262	1.05682	0.237913
191	23.2	23.2	39.7	IPI:IPI00003482.1	Gene_Symbol=DECR1 2,4-dienoyl-CoA reductase, mitochondrial precursor	9606	26	0.990832	0.810833	1.02802	0.369788
192	23.09	23.09	51.42	IPI:IPI00008530.1	Gene_Symbol=RPLP0 60S acidic ribosomal protein P0	9606	11	0.972747	0.697861	0.963829	0.466385
193	23.02	23.05	32.1	IPI:IPI00877703.1	Gene_Symbol=FGG 52 kDa protein	9606	11	0.390841	0.0127301	1.48594	0.0937567
194	22.95	22.96	38.8	IPI:IPI00021842.1	Gene_Symbol=APOE Apolipoprotein E precursor	9606	12	0.194089	0.000562614	2.03236	0.514295
195	22.95	22.95	24.71	IPI:IPI00894547.1	Gene_Symbol=POR cytochrome P450 reductase	9606	15	1.8197	0.0612472	1.09648	0.288664
196	22.91	22.92	18.77	IPI:IPI00012728.1	Gene_Symbol=ACSL1 Isoform 1 of Long-chain-fatty-acid--CoA ligase 1	9606	13	2.05116	0.202801	2.26987	0.000355533
197	22.87	23.05	8.961	IPI:IPI00856098.1	Gene_Symbol=- p180/ribosome receptor	9606	10	0.519996	0.0147749	1.58489	0.172809
198	22.77	22.81	13.05	IPI:IPI00021885.1	Gene_Symbol=FGA Isoform 1 of Fibrinogen alpha chain precursor	9606	13	0.432514	0.00349223	0.387258	0.046549
199	22.75	22.75	59.45	IPI:IPI00549725.6	Gene_Symbol=PGAM1 Phosphoglycerate mutase 1	9606	24	1.78649	0.109633	1.20226	0.10734
200	22.63	32.51	35.5	IPI:IPI00021304.1	Gene_Symbol=KRT2 Keratin, type II cytoskeletal 2 epidermal	9606	19	1.25893	0.539625	2.208	0.014652
201	22.41	22.67	45.94	IPI:IPI00329801.12	Gene_Symbol=ANXA5 Annexin A5	9606	15	1.39316	0.439408	0.580764	0.00388824
202	22.37	25.16	35.41	IPI:IPI00796333.1	Gene_Symbol=ALDOA 45 kDa protein	9606	15	0.887156	0.419695	0.401791	0.00735634
203	22.28	27.17	49.39	IPI:IPI00021263.3	Gene_Symbol=YWHAZ 14-3-3 protein zeta/delta	9606	17	0.559758	0.0422476	0.534564	0.027902
204	22.24	22.24	38.89	IPI:IPI00788849.1	Gene_Symbol=TFG Putative MAPK activating protein	9606	16	1.09648	0.822303	1.34276	0.366034
205	22.1	22.11	49.7	IPI:IPI00008438.1	Gene_Symbol=RPS10 40S ribosomal protein S10	9606	13	1.01859	0.856266	0.772681	0.463518
206	21.98	21.98	53.85	IPI:IPI00218414.5	Gene_Symbol=CA2 Carbonic anhydrase 2	9606	21	1.80302	0.086307	1.61436	0.0728541
207	21.8	21.8	54.49	IPI:IPI00179330.6	Gene_Symbol=UBC;UBB;RPS27A ubiquitin and ribosomal protein S27a precursor	9606	21	1.38038	0.141219	0.57544	0.387698
208	21.77	21.77	24.38	IPI:IPI00792916.2	Gene_Symbol=PRKCSH protein kinase C substrate 80K-H isoform 2	9606	12	0.383707	0.0961702	2.05116	0.0502143
209	21.75	21.75	47.28	IPI:IPI00376005.2	Gene_Symbol=EIF5A Isoform 2 of Eukaryotic translation initiation factor 5A-1	9606	19	2.33346	0.101423	0.580764	0.454308
210	21.73	21.79	27.73	IPI:IPI00418169.3	Gene_Symbol=ANXA2 annexin A2 isoform 1	9606	9	0.831764	0.268321	0.416869	0.000715571
211	21.64	21.64	41.34	IPI:IPI00292657.3	Gene_Symbol=LTB4DH NADP-dependent leukotriene B4 12-hydroxydehydrogenase	9606	14	0.405509	0.00616765	3.63078	0.000446314
212	21.55	21.55	42.25	IPI:IPI00304435.3	Gene_Symbol=NIPSNAP1 Protein NipSnap homolog 1	9606	14	0.613762	0.115682	1.70608	0.107359
213	21.3	21.31	12.51	IPI:IPI00221224.6	Gene_Symbol=ANPEP Aminopeptidase N	9606	11	0.461318	0.0039436	1.18032	0.96965
214	21.16	21.16	57.07	IPI:IPI00855916.1	Gene_Symbol=- Transthyretin	9606	12	1.02802	0.967614	1.01859	0.288377
215	21.06	21.1	55.6	IPI:IPI00218988.4	Gene_Symbol=AK2 Isoform 2 of Adenylate kinase isoenzyme 2, mitochondrial	9606	14	0.737904	0.855744	2.07014	0.0490646
216	21	21.03	16.78	IPI:IPI00296645.3	Gene_Symbol=MTTP Microsomal triglyceride transfer protein large subunit precursor	9606	11	0.619441	0.28513	3.37287	0.00192797
217	20.92	20.92	37.11	IPI:IPI00221088.5	Gene_Symbol=RPS9 40S ribosomal protein S9	9606	13	1.58489	0.031508	0.519996	0.0223313
218	20.85	20.86	32.98	IPI:IPI00216133.5	Gene_Symbol=SULT2A1 Bile salt sulfotransferase	9606	11	2.05116	0.101912	1.1272	0.403581
219	20.84	20.91	34.91	IPI:IPI00220668.1	Gene_Symbol=SHMT1 Isoform 2 of Serine hydroxymethyltransferase, cytosolic	9606	14	1.95884	0.418872	2.80543	0.00102081
220	20.79	20.79	29.21	IPI:IPI00887960.1	Gene_Symbol=HGD;LOC100132552 homogentisate 1,2-dioxygenase	9606	13	1.33045	0.270599	1.69044	0.131098
221	20.71	20.71	43.38	IPI:IPI00219038.9	Gene_Symbol=H3F3A;H3F3B Histone H3.3	9606	12	1.1695	0.823574	0.42462	0.527445
222	20.68	20.68	35.88	IPI:IPI00024623.3	Gene_Symbol=ACADSB Short/branched chain specific acyl-CoA dehydrogenase, mitochondrial precursor	9606	11	0.554626	0.328967	2.96483	0.0483178
223	20.67	20.67	52.94	IPI:IPI00167973.3	Gene_Symbol=PBLD cDNA FLJ35507 fis, clone SMINT2009468, moderately similar to Homo sapiens mawbp MAWD binding protein	9606	12	1.92309	0.00208123	1.57036	0.0224647
224	20.39	20.39	31.12	IPI:IPI00292858.4	Gene_Symbol=TYMP Thymidine phosphorylase precursor	9606	12	1.08643	0.78969	0.711214	0.554673
225	20.37	20.38	30.23	IPI:IPI00220906.5	Gene_Symbol=ACOT2 Isoform 1 of Acyl-coenzyme A thioesterase 2, mitochondrial precursor	9606	10	1.02802	0.702395	1.39316	0.251689
226	20.29	20.3	25.6	IPI:IPI00017819.1	Gene_Symbol=BAAT Bile acid-CoA:amino acid N-acyltransferase	9606	14	2.37684	0.000962847	1.15878	0.441976
227	20.29	20.29	58.22	IPI:IPI00007611.1	Gene_Symbol=ATP5O ATP synthase subunit O, mitochondrial precursor	9606	13	1.00925	0.621804	0.963829	0.34536
228	20.29	20.29	29.63	IPI:IPI00000494.6	Gene_Symbol=RPL5 60S ribosomal protein L5	9606	14	0.390841	0.00829343	1.7378	0.14123
229	20.25	20.35	20.66	IPI:IPI00296635.5	Gene_Symbol=GBE1 1,4-alpha-glucan-branching enzyme	9606	12	3.19154	0.012905	1.52757	0.14287
230	20.2	20.2	43.16	IPI:IPI00000792.1	Gene_Symbol=CRYZ Quinone oxidoreductase	9606	13	1.24738	0.471843	1.34276	0.714657
231	20.18	20.21	29.86	IPI:IPI00329389.8	Gene_Symbol=RPL6 60S ribosomal protein L6	9606	12	0.534564	0.01819	1.49969	0.100715
232	20.18	20.18	34.29	IPI:IPI00641950.3	Gene_Symbol=GNB2L1 Lung cancer oncogene 7	9606	13	1.40605	0.158191	0.704693	0.218509
233	20.15	20.16	22.29	IPI:IPI00217966.7	Gene_Symbol=LDHA Isoform 1 of L-lactate dehydrogenase A chain	9606	14	1.18032	0.824569	0.887156	0.804535
234	20.12	22.7	34.85	IPI:IPI00027350.3	Gene_Symbol=PRDX2 Peroxiredoxin-2	9606	13	1.35519	0.455942	1.24738	0.878305
235	20.1	20.12	47.81	IPI:IPI00165360.5	Gene_Symbol=MPST 3-mercaptopyruvate sulfurtransferase	9606	20	2.83139	0.00375083	1.03753	0.870187
236	19.97	19.99	30.34	IPI:IPI00009750.1	Gene_Symbol=LGALS4 Galectin-4	9606	11	0.529663	0.137534	1.02802	0.677598
237	19.84	19.84	35.49	IPI:IPI00013485.3	Gene_Symbol=RPS2 40S ribosomal protein S2	9606	14	1.69044	0.128372	0.496592	0.237404
238	19.77	19.78	41.39	IPI:IPI00293721.3	Gene_Symbol=AKR7A3 Aflatoxin B1 aldehyde reductase member 3	9606	19	3.19154	0.00721518	1.24738	0.561065
239	19.68	19.84	11.51	IPI:IPI00337541.3	Gene_Symbol=NNT NAD(P) transhydrogenase, mitochondrial precursor	9606	11	0.809096	0.17488	1.95885	0.0281631
240	19.66	19.72	20.86	IPI:IPI00329033.7	Gene_Symbol=FMO3 Dimethylaniline monooxygenase [N-oxide-forming] 3	9606	13	0.724436	0.44016	1.69044	0.114406
241	19.63	20.42	43.98	IPI:IPI00646304.4	Gene_Symbol=PPIB peptidylprolyl isomerase B precursor	9606	13	1.13763	0.730415	1	0.969485
242	19.56	19.57	42.26	IPI:IPI00746205.1	Gene_Symbol=PSME2 proteasome activator subunit 2	9606	12	0.448745	0.0707254	2.48886	0.0161071
243	19.52	19.53	33.33	IPI:IPI00472119.2	Gene_Symbol=- Uncharacterized protein ENSP00000343748	9606	12	0.630957	0.108142	1.10662	0.47948
244	19.48	19.48	21.16	IPI:IPI00439935.1	Gene_Symbol=UGT1A4;UGT1A6 UDP-glucuronosyltransferase 1-4 precursor	9606	16	0.824138	0.62596	1.51356	0.340008
245	19.35	19.36	18.54	IPI:IPI00644771.2	Gene_Symbol=ACSM2A Acyl-coenzyme A synthetase ACSM2A, mitochondrial precursor	9606	10	3.49945	0.296386	1.28233	0.901471
246	19.28	19.3	19.71	IPI:IPI00336008.1	Gene_Symbol=ALDH5A1 aldehyde dehydrogenase 5A1 precursor, isoform 1	9606	11	0.505825	0.0436633	1.57036	0.158934
247	19.25	19.26	49.32	IPI:IPI00221092.8	Gene_Symbol=RPS16 40S ribosomal protein S16	9606	9	1.39316	0.090596	0.519996	0.0120341
248	19.2	19.27	28.23	IPI:IPI00010779.4	Gene_Symbol=TPM4 Isoform 1 of Tropomyosin alpha-4 chain	9606	9	1.69044	0.107967	0.356451	0.0190695
249	19.12	19.12	58.62	IPI:IPI00017726.1	Gene_Symbol=HSD17B10 Isoform 1 of 3-hydroxyacyl-CoA dehydrogenase type-2	9606	17	1.24738	0.483293	0.794328	0.613621
250	19.07	19.07	49.55	IPI:IPI00647915.1	Gene_Symbol=TAGLN2 24 kDa protein	9606	12	1.05682	0.758533	0.461318	0.0240822
251	19.04	19.08	31.99	IPI:IPI00397571.1	Gene_Symbol=NSFL1C Isoform 3 of NSFL1 cofactor p47	9606	9	1.14815	0.207536	0.824138	0.161619
252	18.95	18.95	37.35	IPI:IPI00012772.8	Gene_Symbol=RPL8 60S ribosomal protein L8	9606	11	1.45881	0.131667	0.564937	0.0203913
253	18.95	18.95	61.45	IPI:IPI00012011.6	Gene_Symbol=CFL1 Cofilin-1	9606	16	0.613762	0.0798668	1.10662	0.955395
254	18.94	19.1	44.93	IPI:IPI00402759.3	Gene_Symbol=GLYAT Isoform 1 of Glycine N-acyltransferase	9606	14	3.01995	0.0342673	1.49969	0.140638
255	18.83	18.88	16.77	IPI:IPI00790739.1	Gene_Symbol=ACO2 Aconitase 2, mitochondrial	9606	10	1.05682	0.75541	0.765597	0.79685
256	18.8	18.88	27.65	IPI:IPI00031557.2	Gene_Symbol=CTH Isoform 1 of Cystathionine gamma-lyase	9606	11	7.44732	0.000691139	0.794328	0.19013
257	18.66	18.7	30.3	IPI:IPI00871852.1	Gene_Symbol=EIF4A1 46 kDa protein	9606	10	0.937562	0.77677	0.990832	0.821197
258	18.55	18.59	37.05	IPI:IPI00179473.9	Gene_Symbol=SQSTM1 Isoform 1 of Sequestosome-1	9606	14	0.102802	0.000169575	0.229087	0.133628
259	18.51	18.52	38.66	IPI:IPI00472442.4	Gene_Symbol=PSMA1 Isoform Long of Proteasome subunit alpha type-1	9606	9	1.04713	0.322426	0.937562	0.303542
260	18.44	18.44	62.96	IPI:IPI00148063.1	Gene_Symbol=HEBP1 Heme-binding protein 1	9606	11	1.28233	0.630068	1.67494	0.0356326
261	18.35	18.38	22.92	IPI:IPI00007282.1	Gene_Symbol=CYP2E1 Cytochrome P450 2E1	9606	9	2.10863	0.0820418	1.51356	0.0842877
262	18.3	18.96	30.46	IPI:IPI00305383.1	Gene_Symbol=UQCRC2 Cytochrome b-c1 complex subunit 2, mitochondrial precursor	9606	13	1.30617	0.383948	1	0.607912
263	18.27	18.27	31.81	IPI:IPI00470498.1	Gene_Symbol=SERBP1 Isoform 3 of Plasminogen activator inhibitor 1 RNA-binding protein	9606	12	0.580764	0.0468416	0.816582	0.417505
264	18.22	18.22	63.58	IPI:IPI00789605.1	Gene_Symbol=MYL6;MYL6B Isoform Smooth muscle of Myosin light polypeptide 6	9606	14	1.58489	0.0492799	0.390841	0.00627703
265	18.17	18.37	13.38	IPI:IPI00604620.3	Gene_Symbol=NCL Isoform 1 of Nucleolin	9606	8	0.47863	0.245148	1.14815	0.527489
266	18.16	18.19	37.69	IPI:IPI00554660.1	Gene_Symbol=PIPOX Peroxisomal sarcosine oxidase	9606	10	1.83654	0.180234	1.48594	0.451982
267	18.07	18.17	25.1	IPI:IPI00007219.1	Gene_Symbol=CYP2C9 Cytochrome P450 2C9	9606	11	2.208	0.333767	2.65461	0.0027858
268	18.01	18.02	27.84	IPI:IPI00291005.8	Gene_Symbol=MDH1 Malate dehydrogenase, cytoplasmic	9606	11	0.704693	0.0623855	1.48594	0.0262526
269	18	23.32	40	IPI:IPI00465365.4	Gene_Symbol=HNRNPA1 Isoform A1-A of Heterogeneous nuclear ribonucleoprotein A1	9606	13	1.05682	0.819491	1.35519	0.456697
270	18	18.01	44.06	IPI:IPI00009375.3	Gene_Symbol=HAAO 3-hydroxyanthranilate 3,4-dioxygenase	9606	10	2.0893	0.118574	1.30617	0.322593
271	17.96	18.11	31.77	IPI:IPI00031691.1	Gene_Symbol=RPL9 60S ribosomal protein L9	9606	9	0.801678	0.499964	0.359749	0.0354784
272	17.88	18.12	4.388	IPI:IPI00019502.3	Gene_Symbol=MYH9 Myosin-9	9606	7	0.636796	0.235499	0.359749	0.4142
273	17.87	18.2	12.48	IPI:IPI00236556.1	Gene_Symbol=MPO Isoform H7 of Myeloperoxidase precursor	9606	10	2.46604	0.030105	0.205116	0.00486266
274	17.87	17.87	38.46	IPI:IPI00021266.1	Gene_Symbol=RPL23A;hCG_16001 60S ribosomal protein L23a	9606	10	1.47231	0.751366	0.496592	0.395179
275	17.79	17.85	27.18	IPI:IPI00007188.5	Gene_Symbol=SLC25A5 ADP/ATP translocase 2	9606	10	0.648634	0.186677	1.18032	0.568406
276	17.78	17.78	29.77	IPI:IPI00027252.6	Gene_Symbol=PHB2 Prohibitin-2	9606	21	0.398107	0.0784118	1.5417	0.435067
277	17.73	17.76	33.73	IPI:IPI00020986.2	Gene_Symbol=LUM Lumican precursor	9606	10	1.59956	0.0206963	0.265461	0.00032753
278	17.68	17.68	35.38	IPI:IPI00298406.3	Gene_Symbol=HADH Isoform 2 of Hydroxyacyl-coenzyme A dehydrogenase, mitochondrial precursor	9606	13	1.01859	0.819032	3.37287	0.0676375
279	17.65	17.67	24.23	IPI:IPI00171391.1	Gene_Symbol=ALDH8A1 Isoform 1 of Aldehyde dehydrogenase family 8 member A1	9606	8	8.95365	0.0127701	1.05682	0.703413
280	17.65	17.65	25.18	IPI:IPI00895801.1	Gene_Symbol=ACADM acyl-Coenzyme A dehydrogenase, C-4 to C-12 straight chain isoform b precursor	9606	9	1.92309	0.0392063	1.09648	0.732447
281	17.64	18.37	10.04	IPI:IPI00478003.1	Gene_Symbol=A2M Alpha-2-macroglobulin precursor	9606	9	0.465586	0.0739067	1.94089	0.292302
282	17.6	17.61	19.28	IPI:IPI00029784.3	Gene_Symbol=UGT2B7 UDP-glucuronosyltransferase 2B7 precursor	9606	13	2.1677	0.717582	6.85488	0.141201
283	17.59	17.59	18.08	IPI:IPI00642971.3	Gene_Symbol=EEF1D eukaryotic translation elongation factor 1 delta isoform 1	9606	8	0.816582	0.444385	0.654636	0.769752
284	17.58	17.58	28.63	IPI:IPI00008274.7	Gene_Symbol=CAP1 Adenylyl cyclase-associated protein 1	9606	10	0.554626	0.181071	1.11686	0.663245
285	17.56	17.56	52.78	IPI:IPI00016339.4	Gene_Symbol=RAB5C Ras-related protein Rab-5C	9606	10	1.44544	0.269056	0.704693	0.337762
286	17.51	26.37	19.8	IPI:IPI00759776.1	Gene_Symbol=ACTN1 Actinin alpha 1 isoform b	9606	13	1.09648	0.737064	0.870964	0.500444
287	17.47	17.47	50.23	IPI:IPI00291928.8	Gene_Symbol=RAB14 Ras-related protein Rab-14	9606	10	1.31826	0.109273	0.981748	0.141219
288	17.46	17.47	19.76	IPI:IPI00400826.1	Gene_Symbol=CLU clusterin isoform 1	9606	9	0.937562	0.59401	0.394457	0.0610887
289	17.46	17.46	68.89	IPI:IPI00219219.3	Gene_Symbol=LGALS1 Galectin-1	9606	16	2.14783	0.26774	0.505825	0.417703
290	17.35	17.51	26.67	IPI:IPI00872668.2	Gene_Symbol=NIT2 33 kDa protein	9606	8	2.1677	0.155764	2.70396	0.027465
291	17.32	18.31	29.15	IPI:IPI00872780.1	Gene_Symbol=ANXA4 Annexin A4	9606	14	2.05116	0.00904378	4.83059	0.00596199
292	17.2	17.22	14.85	IPI:IPI00010740.1	Gene_Symbol=SFPQ Isoform Long of Splicing factor, proline- and glutamine-rich	9606	11	0.554626	0.27486	1.38038	0.758851
293	17.18	17.19	30.03	IPI:IPI00216592.2	Gene_Symbol=HNRNPC Isoform C1 of Heterogeneous nuclear ribonucleoproteins C1/C2	9606	11	0.642688	0.366483	1.01859	0.773574
294	17.09	17.1	19.46	IPI:IPI00554538.3	Gene_Symbol=TPP1 60 kDa protein	9606	17	2.51189	0.141032	0.691831	0.549671
295	17.06	17.07	18.76	IPI:IPI00420108.4	Gene_Symbol=DLST Dihydrolipoyllysine-residue succinyltransferase component of 2- oxoglutarate dehydrogenase complex, mitochondrial precursor	9606	9	1.69044	0.185383	0.452898	0.0565602
296	17.05	17.05	19.43	IPI:IPI00305166.1	Gene_Symbol=SDHA Succinate dehydrogenase [ubiquinone] flavoprotein subunit, mitochondrial precursor	9606	9	1.64437	0.114911	1.33045	0.391448
297	16.96	17.06	4.703	IPI:IPI00021812.2	Gene_Symbol=AHNAK Neuroblast differentiation-associated protein AHNAK	9606	9	0.613762	0.334044	0.496592	0.626054
298	16.96	16.98	36.78	IPI:IPI00291419.5	Gene_Symbol=ACAT2 Acetyl-CoA acetyltransferase, cytosolic	9606	12	0.60256	0.181011	1.69044	0.0508451
299	16.86	16.87	19.64	IPI:IPI00299568.2	Gene_Symbol=CYP2A6 Cytochrome P450 2A6	9606	8	2.22844	0.121532	1.97697	0.0738655
300	16.8	17.51	28.32	IPI:IPI00218918.5	Gene_Symbol=ANXA1 Annexin A1	9606	8	1.02802	0.56515	0.49204	0.0394514
301	16.79	16.8	34.48	IPI:IPI00646762.1	Gene_Symbol=NUDT5 Uncharacterized protein NUDT5	9606	9	0.946237	0.426065	1	0.955737
302	16.78	16.78	49.15	IPI:IPI00604523.1	Gene_Symbol=MRCL3 Myosin regulatory light chain MRCL3 variant	9606	11	1.40605	0.664236	0.580764	0.48521
303	16.7	21.81	29.25	IPI:IPI00479145.2	Gene_Symbol=KRT19 Keratin, type I cytoskeletal 19	9606	11	18.0302	0.000534088	0.197697	0.00111
304	16.64	16.67	41.67	IPI:IPI00328840.9	Gene_Symbol=THOC4 THO complex subunit 4	9606	12	1.25893	0.832877	0.744732	0.136272
305	16.62	16.67	32.57	IPI:IPI00643384.2	Gene_Symbol=BGN Uncharacterized protein BGN	9606	10	0.954993	0.989961	0.496592	0.184935
306	16.56	16.62	36.52	IPI:IPI00646899.1	Gene_Symbol=RPL10 Ribosomal protein L10	9606	12	1.11686	0.593661	0.698232	0.219062
307	16.5	18.5	19.23	IPI:IPI00873817.1	Gene_Symbol=ALDH9A1 4-trimethylaminobutyraldehyde dehydrogenase	9606	9	0.92045	0.994268	5.39511	0.0169141
308	16.48	16.62	68.18	IPI:IPI00878984.1	Gene_Symbol=DDT 14 kDa protein	9606	10	3.16228	0.147313	1.1272	0.404842
309	16.46	16.49	43.69	IPI:IPI00847322.1	Gene_Symbol=SOD2 manganese superoxide dismutase isoform A precursor	9606	15	0.580764	0.0754633	0.376704	0.0917912
310	16.45	16.53	8.949	IPI:IPI00291136.4	Gene_Symbol=COL6A1 Collagen alpha-1(VI) chain precursor	9606	9	2.83139	0.00940116	0.366438	0.0153987
311	16.37	16.38	21.5	IPI:IPI00297779.7	Gene_Symbol=CCT2 T-complex protein 1 subunit beta	9606	9	0.597035	0.536876	1.75388	0.35651
312	16.31	16.31	47.2	IPI:IPI00012750.3	Gene_Symbol=RPS25 40S ribosomal protein S25	9606	12	0.717794	0.468097	0.862979	0.712413
313	16.28	16.28	31.8	IPI:IPI00018272.3	Gene_Symbol=PNPO Pyridoxine-5'-phosphate oxidase	9606	13	2.42103	0.0114441	0.731139	0.285981
314	16.28	16.28	43	IPI:IPI00016342.1	Gene_Symbol=RAB7A Ras-related protein Rab-7a	9606	8	0.758578	0.14009	0.679204	0.31849
315	16.27	16.28	31.23	IPI:IPI00328415.11	Gene_Symbol=CYB5R3 Isoform 1 of NADH-cytochrome b5 reductase 3	9606	9	1.21339	0.614424	0.619441	0.177203
316	16.24	16.94	33.33	IPI:IPI00827508.2	Gene_Symbol=RPL10A 25 kDa protein	9606	11	0.954993	0.634282	0.990832	0.87638
317	16.24	16.27	14.88	IPI:IPI00014516.1	Gene_Symbol=CALD1 Isoform 1 of Caldesmon	9606	8	1.87068	0.0651534	0.544503	0.0753453
318	16.2	17.11	32.63	IPI:IPI00855973.1	Gene_Symbol=VDAC2 36 kDa protein	9606	13	0.420727	0.0266231	1.07647	0.772215
319	16.2	16.22	10.57	IPI:IPI00646182.3	Gene_Symbol=ATP1A1 ATPase, Na+/K+ transporting, alpha 1 polypeptide	9606	8	0.737904	0.397767	1.07647	0.911067
320	16.18	17.81	28.84	IPI:IPI00419373.1	Gene_Symbol=HNRNPA3 Isoform 1 of Heterogeneous nuclear ribonucleoprotein A3	9606	10
321	16.12	16.14	18.3	IPI:IPI00018140.3	Gene_Symbol=SYNCRIP Isoform 1 of Heterogeneous nuclear ribonucleoprotein Q	9606	8	0.515229	0.432503	1.27057	0.768644
322	16.11	16.22	24.03	IPI:IPI00298497.3	Gene_Symbol=FGB Fibrinogen beta chain precursor	9606	10	0.260615	0.0454524	0.731139	0.387888
323	16.03	16.04	25.42	IPI:IPI00479191.2	Gene_Symbol=HNRNPH1 HNRPH1 protein	9606	10	0.654636	0.644724	0.554626	0.270324
324	16.02	16.02	33.71	IPI:IPI00555956.2	Gene_Symbol=PSMB4 Proteasome subunit beta type-4 precursor	9606	20	2.42103	0.164146	0.787046	0.582601
325	16.01	16.03	33.47	IPI:IPI00215884.4	Gene_Symbol=SFRS1 Isoform ASF-1 of Splicing factor, arginine/serine-rich 1	9606	10	0.691831	0.464764	0.946237	0.430784
326	16	16.12	31.22	IPI:IPI00006662.1	Gene_Symbol=APOD Apolipoprotein D precursor	9606	12	12.0226	0.00520597	0.787046	0.299233
327	15.95	15.97	58.39	IPI:IPI00220487.4	Gene_Symbol=ATP5H Isoform 1 of ATP synthase subunit d, mitochondrial	9606	8	0.510505	0.196544	1.92309	0.143991
328	15.81	15.81	39.8	IPI:IPI00216138.6	Gene_Symbol=TAGLN Transgelin	9606	9	1.78649	0.0523121	0.15417	0.000229604
329	15.78	16.49	18.75	IPI:IPI00096066.2	Gene_Symbol=SUCLG2 Succinyl-CoA ligase [GDP-forming] subunit beta, mitochondrial precursor	9606	10	1.00925	0.667987	1.00925	0.630145
330	15.7	15.7	35.66	IPI:IPI00218606.7	Gene_Symbol=RPS23 40S ribosomal protein S23	9606	11	1.0666	0.459552	0.570164	0.0602521
331	15.69	15.69	43.71	IPI:IPI00221089.5	Gene_Symbol=RPS13 40S ribosomal protein S13	9606	9	1.78649	0.377511	0.501187	0.275093
332	15.68	15.68	15.86	IPI:IPI00640525.2	Gene_Symbol=CTSA cathepsin A isoform a precursor	9606	9	0.794328	0.318988	0.831764	0.841499
333	15.57	15.57	32.51	IPI:IPI00304612.9	Gene_Symbol=RPL13A 60S ribosomal protein L13a	9606	11	0.83946	0.527138	0.831764	0.695558
334	15.55	16.17	20.58	IPI:IPI00011107.2	Gene_Symbol=IDH2 Isocitrate dehydrogenase [NADP], mitochondrial precursor	9606	7	0.524807	0.205635	2.35505	0.0982224
335	15.53	15.53	34.42	IPI:IPI00419258.4	Gene_Symbol=HMGB1 High mobility group protein B1	9606	8	0.704693	0.0844188	1.67494	0.0859283
336	15.52	15.54	21.99	IPI:IPI00019755.3	Gene_Symbol=GSTO1 Glutathione transferase omega-1	9606	7	1.05682	0.774108	1.13763	0.198613
337	15.47	15.47	63.64	IPI:IPI00024933.3	Gene_Symbol=RPL12 60S ribosomal protein L12	9606	12	1.11686	0.863524	0.772681	0.168866
338	15.38	15.41	16.84	IPI:IPI00018219.1	Gene_Symbol=TGFBI Transforming growth factor-beta-induced protein ig-h3 precursor	9606	9	1.21339	0.521453	0.539511	0.0219117
339	15.38	15.39	31.63	IPI:IPI00025329.1	Gene_Symbol=RPL19 60S ribosomal protein L19	9606	9	0.963829	0.789368	0.672977	0.188355
340	15.37	15.37	29.63	IPI:IPI00395998.5	Gene_Symbol=RPL32 60S ribosomal protein L32	9606	10	1.1695	0.77117	0.744732	0.74475
341	15.21	15.27	11.89	IPI:IPI00883857.1	Gene_Symbol=HNRNPU Isoform Long of Heterogeneous nuclear ribonucleoprotein U	9606	14	0.383707	0.213487	1.78649	0.30127
342	15.2	15.25	8.36	IPI:IPI00022228.1	Gene_Symbol=HDLBP Vigilin	9606	7	0.903649	0.324912	1.03753	0.566917
343	15.14	15.15	23.42	IPI:IPI00010706.1	Gene_Symbol=GSS Glutathione synthetase	9606	10	0.928966	0.881703	1.01859	0.858431
344	15.11	15.22	56.52	IPI:IPI00816008.1	Gene_Symbol=TMSB4X TMSB4X protein (Fragment)	9606	17	5.86138	0.561872	0.831764	0.586196
345	15.1	15.13	25.21	IPI:IPI00013847.4	Gene_Symbol=UQCRC1 Cytochrome b-c1 complex subunit 1, mitochondrial precursor	9606	11	0.83946	0.314191	1.27057	0.303609
346	14.97	14.99	21.27	IPI:IPI00021772.1	Gene_Symbol=MAT1A S-adenosylmethionine synthetase isoform type-1	9606	8	2.42103	0.020066	1.18032	0.50042
347	14.96	15.03	13.82	IPI:IPI00027745.4	Gene_Symbol=GUSB Isoform Long of Beta-glucuronidase precursor	9606	7	2.01372	0.0767501	1.45881	0.0830002
348	14.95	14.95	28.67	IPI:IPI00376206.3	Gene_Symbol=HSD17B13 Isoform 2 of 17-beta hydroxysteroid dehydrogenase 13 precursor	9606	8	2.60615	0.00754096	1.83654	0.0458945
349	14.94	14.94	42.39	IPI:IPI00478208.2	Gene_Symbol=hCG_2004593 ribosomal protein L17-like	9606	9	0.744732	0.97153	0.847227	0.659847
350	14.92	37.65	26.8	IPI:IPI00414676.6	Gene_Symbol=HSP90AB1 Heat shock protein HSP 90-beta	9606	22	0.185353	0.00324119	2.10863	0.37933
351	14.83	20.55	16.32	IPI:IPI00008483.1	Gene_Symbol=MAOA Amine oxidase [flavin-containing] A	9606	10	0.448745	0.183869	2.05116	0.0367298
352	14.83	15.93	18.69	IPI:IPI00465138.4	Gene_Symbol=CYP3A4 Cytochrome P450 3A4	9606	8
353	14.8	20.53	15.95	IPI:IPI00010471.5	Gene_Symbol=LCP1 Plastin-2	9606	10	0.772681	0.970276	0.717794	0.589186
354	14.79	14.85	29.85	IPI:IPI00027701.3	Gene_Symbol=ACADS Short-chain specific acyl-CoA dehydrogenase, mitochondrial precursor	9606	17	1.95884	0.287291	1.31826	0.708512
355	14.74	14.74	47.25	IPI:IPI00218831.4	Gene_Symbol=GSTM1 Glutathione S-transferase Mu 1	9606	12	9.54993	0.00163102	2.05116	0.0267594
356	14.57	14.6	34.81	IPI:IPI00025091.3	Gene_Symbol=RPS11 40S ribosomal protein S11	9606	7	1.77011	0.156621	0.515229	0.337019
357	14.54	14.84	21.77	IPI:IPI00217458.3	Gene_Symbol=GPT Alanine aminotransferase 1	9606	9	4.69894	0.000839935	1.05682	0.835733
358	14.54	14.57	40.63	IPI:IPI00024919.3	Gene_Symbol=PRDX3 Thioredoxin-dependent peroxide reductase, mitochondrial precursor	9606	19	1.61436	0.373808	1.25892	0.638774
359	14.54	14.56	21.32	IPI:IPI00027107.5	Gene_Symbol=TUFM Tu translation elongation factor, mitochondrial precursor	9606	10	0.816582	0.54619	1.22462	0.266249
360	14.5	14.5	24.05	IPI:IPI00166866.3	Gene_Symbol=IGHA1;IGHV3OR16-13 IGHA1 protein	9606	9	1.14815	0.634657	0.580764	0.231152
361	14.5	14.5	29.02	IPI:IPI00289551.2	Gene_Symbol=RDH16 Retinol dehydrogenase 16	9606	8	1.41906	0.205743	1.2942	0.642128
362	14.48	14.53	28.23	IPI:IPI00028091.3	Gene_Symbol=ACTR3 Actin-related protein 3	9606	8	0.954993	0.71055	0.824138	0.337522
363	14.47	14.54	20.15	IPI:IPI00479186.5	Gene_Symbol=PKM2 Isoform M2 of Pyruvate kinase isozymes M1/M2	9606	6	0.758578	0.489996	0.744732	0.352221
364	14.44	14.44	33.99	IPI:IPI00334190.4	Gene_Symbol=STOML2 Stomatin-like protein 2	9606	7	0.586138	0.0824267	1.25892	0.0929179
365	14.41	14.41	52.59	IPI:IPI00221093.7	Gene_Symbol=RPS17 40S ribosomal protein S17	9606	14	1.36773	0.317071	0.642688	0.443441
366	14.4	14.4	33.79	IPI:IPI00027270.1	Gene_Symbol=RPL26 60S ribosomal protein L26	9606	7	0.895365	0.768712	1.00925	0.951552
367	14.37	14.47	35.21	IPI:IPI00795292.1	Gene_Symbol=NME2;NME1-NME2 NME1-NME2 protein	9606	11	1.08643	0.932839	0.529663	0.111203
368	14.31	14.31	25.92	IPI:IPI00020987.1	Gene_Symbol=PRELP Prolargin precursor	9606	9	1.04713	0.730676	0.161436	0.00350038
369	14.28	14.44	16.92	IPI:IPI00604664.4	Gene_Symbol=NDUFS1 NADH-ubiquinone oxidoreductase 75 kDa subunit, mitochondrial precursor	9606	9	0.972747	0.814851	1.25892	0.487125
370	14.28	14.28	33.08	IPI:IPI00221091.9	Gene_Symbol=RPS15A 40S ribosomal protein S15a	9606	5	3.46737	0.020277	0.343558	0.12314
371	14.25	17.98	24.09	IPI:IPI00009328.4	Gene_Symbol=EIF4A3 Eukaryotic initiation factor 4A-III	9606	10	1.05682	0.810255	0.642688	0.465845
372	14.24	27.49	32.2	IPI:IPI00289524.3	Gene_Symbol=AKR1C4 Aldo-keto reductase family 1 member C4	9606	26	1.8197	0.279702	1.31826	0.356036
373	14.07	14.07	41.94	IPI:IPI00790569.1	Gene_Symbol=RPL15 22 kDa protein	9606	9	1.2942	0.349813	0.440555	0.0767851
374	14.06	14.08	23.33	IPI:IPI00872107.1	Gene_Symbol=ILF2 Interleukin enhancer binding factor 2 variant (Fragment)	9606	8	0.60256	0.0397609	0.963829	0.57475
375	14.04	14.05	17.41	IPI:IPI00295400.1	Gene_Symbol=WARS Tryptophanyl-tRNA synthetase, cytoplasmic	9606	7	0.529663	0.225147	1.21339	0.691697
376	14.04	14.04	20.58	IPI:IPI00027444.1	Gene_Symbol=SERPINB1 Leukocyte elastase inhibitor	9606	7	0.654636	0.333521	0.619441	0.0954219
377	14.04	14.04	26.79	IPI:IPI00013860.3	Gene_Symbol=HIBADH 3-hydroxyisobutyrate dehydrogenase, mitochondrial precursor	9606	7	0.758578	0.589748	1.8197	0.143563
378	14.03	14.03	45.49	IPI:IPI00014439.4	Gene_Symbol=QDPR Dihydropteridine reductase	9606	11	2.60615	0.0400039	1.15878	0.581614
379	14	14.01	45.95	IPI:IPI00220416.3	Gene_Symbol=UQCRB Cytochrome b-c1 complex subunit 7	9606	7	2.70396	0.0794832	0.619441	0.95962
380	14	14	33.82	IPI:IPI00008433.4	Gene_Symbol=RPS5 40S ribosomal protein S5	9606	7	1.19124	0.662786	0.698232	0.322098
381	13.98	13.98	34.14	IPI:IPI00794402.1	Gene_Symbol=ARHGDIA 28 kDa protein	9606	10	1.80302	0.0942695	0.515229	0.0721935
382	13.96	13.97	27.84	IPI:IPI00550239.4	Gene_Symbol=H1F0 Histone H1.0	9606	8	0.376704	0.160042	2.33346	0.0454868
383	13.94	14.16	40.71	IPI:IPI00219673.6	Gene_Symbol=GSTK1 Glutathione S-transferase kappa 1	9606	12	1.39316	0.982428	0.862979	0.561203
384	13.84	13.85	14.83	IPI:IPI00304692.1	Gene_Symbol=RBMX Heterogeneous nuclear ribonucleoprotein G	9606	5	1.11686	0.579321	0.685488	0.28401
385	13.7	44.03	57.18	IPI:IPI00025416.3	Gene_Symbol=ACTG2 Actin, gamma-enteric smooth muscle	9606	60	1.49968	0.176331	0.183654	0.016067
386	13.7	14.71	23.39	IPI:IPI00794875.1	Gene_Symbol=PA2G4 41 kDa protein	9606	7	0.210863	0.0120216	1.92309	0.236343
387	13.69	13.73	5.871	IPI:IPI00878798.1	Gene_Symbol=AGL amylo-1, 6-glucosidase, 4-alpha-glucanotransferase isoform 3	9606	6	3.25087	0.0288147	1.18032	0.605629
388	13.64	13.68	37.24	IPI:IPI00550731.2	Gene_Symbol=- Putative uncharacterized protein	9606	15	1.57036	0.394378	0.49204	0.0970916
389	13.62	13.62	12.64	IPI:IPI00032875.1	Gene_Symbol=ETFDH Isoform 1 of Electron transfer flavoprotein-ubiquinone oxidoreductase, mitochondrial precursor	9606	7	1.85353	0.389882	1.44544	0.158469
390	13.62	13.62	38.72	IPI:IPI00827875.1	Gene_Symbol=- Lambda-chain precursor	9606	15	1.99526	0.150201	0.432514	0.133112
391	13.61	13.72	34.68	IPI:IPI00024175.3	Gene_Symbol=PSMA7 Isoform 1 of Proteasome subunit alpha type-7	9606	10	1.02802	0.51372	1.04713	0.496326
392	13.57	13.68	40	IPI:IPI00005474.5	Gene_Symbol=LHPP Phospholysine phosphohistidine inorganic pyrophosphate phosphatase	9606	6	1.19124	0.115245	1.18032	0.257334
393	13.56	13.56	32.6	IPI:IPI00465256.4	Gene_Symbol=AK3 GTP:AMP phosphotransferase mitochondrial	9606	7	2.22844	0.0169121	0.972747	0.967185
394	13.51	13.52	16.48	IPI:IPI00000875.6	Gene_Symbol=EEF1G Elongation factor 1-gamma	9606	7	0.319154	0.0195012	0.586138	0.654417
395	13.5	13.5	17.41	IPI:IPI00784044.1	Gene_Symbol=MCCC2 Isoform 1 of Methylcrotonoyl-CoA carboxylase beta chain, mitochondrial precursor	9606	6	1.51356	0.402117	1.5417	0.186603
396	13.44	13.44	40	IPI:IPI00025086.3	Gene_Symbol=COX5A Cytochrome c oxidase subunit 5A, mitochondrial precursor	9606	7	5.29663	0.0538634	1.41906	0.175898
397	13.4	13.4	17.65	IPI:IPI00746777.3	Gene_Symbol=ADH5 Alcohol dehydrogenase class-3	9606	8	1.04713	0.767435	1.95885	0.0256095
398	13.38	13.39	39.81	IPI:IPI00783862.2	Gene_Symbol=BLVRB Flavin reductase	9606	12	2.208	0.0264075	1.34276	0.878094
399	13.36	16.23	16.73	IPI:IPI00008475.1	Gene_Symbol=HMGCS1 Hydroxymethylglutaryl-CoA synthase, cytoplasmic	9606	7	0.660693	0.262417	0.912011	0.738808
400	13.35	13.35	46.43	IPI:IPI00010153.5	Gene_Symbol=RPL23 60S ribosomal protein L23	9606	10	1.31826	0.532663	0.42462	0.147217
401	13.33	13.33	12.64	IPI:IPI00796945.1	Gene_Symbol=PABPC1 70 kDa protein	9606	6	0.660693	0.61365	1.04713	0.799416
402	13.3	13.3	36.59	IPI:IPI00873902.1	Gene_Symbol=RAB1A 23 kDa protein	9606	7	0.758578	0.61042	1.04713	0.913274
403	13.29	13.33	15.17	IPI:IPI00447606.1	Gene_Symbol=SLC27A2 SLC27A2 protein	9606	6	1.6293	0.517154	1.61436	0.20151
404	13.24	13.24	38.89	IPI:IPI00217950.5	Gene_Symbol=HMGN2 Non-histone chromosomal protein HMG-17	9606	9	1.41906	0.511007	1.77011	0.367594
405	13.09	13.09	32.57	IPI:IPI00020436.4	Gene_Symbol=RAB11B Ras-related protein Rab-11B	9606	6	1.40605	0.0487728	0.524808	0.00960141
406	13.06	13.08	21.53	IPI:IPI00032140.4	Gene_Symbol=SERPINH1 Serpin H1 precursor	9606	6	0.751623	0.641111	0.717794	0.37338
407	13.02	13.02	38.46	IPI:IPI00219622.3	Gene_Symbol=PSMA2 Proteasome subunit alpha type-2	9606	7	1.15878	0.459426	1.13763	0.712604
408	12.99	13.06	20.43	IPI:IPI00015911.1	Gene_Symbol=DLD Dihydrolipoyl dehydrogenase, mitochondrial precursor	9606	6	0.711214	0.476239	1.5417	0.45897
409	12.95	12.99	12.11	IPI:IPI00219077.4	Gene_Symbol=LTA4H Isoform 1 of Leukotriene A-4 hydrolase	9606	6	0.963829	0.572803	1.08643	0.125744
410	12.95	12.98	29.09	IPI:IPI00014177.3	Gene_Symbol=SEPT2 Septin-2	9606	7	1.41906	0.242463	0.444631	0.0672908
411	12.87	13.48	14.26	IPI:IPI00027834.3	Gene_Symbol=HNRNPL heterogeneous nuclear ribonucleoprotein L isoform a	9606	7	0.937562	0.92932	0.946237	0.751885
412	12.85	45.13	49.6	IPI:IPI00465343.3	Gene_Symbol=ADH1C Alcohol dehydrogenase 1C	9606	36	1.94089	0.683106	1.87068	0.186875
413	12.85	13.04	12.24	IPI:IPI00002245.4	Gene_Symbol=ACSS3 Isoform 1 of Acyl-CoA synthetase short-chain family member 3, mitochondrial precursor	9606	6	0.870964	0.117956	1.0666	0.699261
414	12.83	12.86	9.007	IPI:IPI00296196.3	Gene_Symbol=DMGDH Dimethylglycine dehydrogenase, mitochondrial precursor	9606	6	2.70396	0.0630428	1.10662	0.760945
415	12.83	12.83	30.43	IPI:IPI00017551.2	Gene_Symbol=RGN Isoform 1 of Regucalcin	9606	6	1.08643	0.775559	1.09648	0.758475
416	12.77	12.79	13.4	IPI:IPI00550364.8	Gene_Symbol=PGM2 Phosphoglucomutase-2	9606	6	1.5417	0.263016	1.21339	0.355663
417	12.76	13.49	14.53	IPI:IPI00023673.1	Gene_Symbol=LGALS3BP Galectin-3-binding protein precursor	9606	10	2.70396	0.0470058	0.765597	0.266805
418	12.73	12.75	16.14	IPI:IPI00304596.3	Gene_Symbol=NONO Non-POU domain-containing octamer-binding protein	9606	7	0.524807	0.137662	1.38038	0.38309
419	12.72	12.81	10.61	IPI:IPI00026314.1	Gene_Symbol=GSN Isoform 1 of Gelsolin precursor	9606	7	1.08643	0.985993	0.180302	0.011924
420	12.71	13.01	18.18	IPI:IPI00296907.4	Gene_Symbol=ACOX1 Isoform 1 of Peroxisomal acyl-coenzyme A oxidase 1	9606	12	3.83707	0.0588926	0.981748	0.812474
421	12.68	12.68	29.88	IPI:IPI00025019.3	Gene_Symbol=PSMB1 Proteasome subunit beta type-1 precursor	9606	10	1.18032	0.428379	1.20226	0.78192
422	12.67	12.69	18.11	IPI:IPI00018314.1	Gene_Symbol=SEC14L2 SEC14-like protein 2	9606	7	2.53513	0.0904193	1.39316	0.362797
423	12.54	23.09	47.15	IPI:IPI00216318.5	Gene_Symbol=YWHAB Isoform Long of 14-3-3 protein beta/alpha	9606	18	0.870964	0.676996	0.539511	0.222919
424	12.54	12.59	12.01	IPI:IPI00607861.2	Gene_Symbol=H6PD GDH/6PGL endoplasmic bifunctional protein precursor	9606	7	0.972747	0.961189	1.02802	0.651457
425	12.53	12.65	30.18	IPI:IPI00220342.5	Gene_Symbol=DDAH1 N(G),N(G)-dimethylarginine dimethylaminohydrolase 1	9606	7	1.39316	0.587883	1.44544	0.929898
426	12.53	12.54	14.8	IPI:IPI00101405.1	Gene_Symbol=FDPS Farnesyl diphosphate synthase	9606	8	0.301995	0.0139968	1.7378	0.138537
427	12.52	12.54	15.46	IPI:IPI00719752.1	Gene_Symbol=EIF3B Isoform 2 of Eukaryotic translation initiation factor 3 subunit B	9606	7	0.636796	0.265686	0.855067	0.46898
428	12.46	12.46	22.82	IPI:IPI00478410.2	Gene_Symbol=ATP5C1 Isoform Liver of ATP synthase subunit gamma, mitochondrial precursor	9606	9	0.469894	0.0573273	1	0.576927
429	12.43	12.46	23.39	IPI:IPI00304171.6	Gene_Symbol=H2AFY Isoform 2 of Core histone macro-H2A.1	9606	6	0.630957	0.107883	1.25892	0.249275
430	12.4	14.57	25.15	IPI:IPI00020955.1	Gene_Symbol=AKR1D1 3-oxo-5-beta-steroid 4-dehydrogenase	9606	7	4.20727	0.0444846	2.0893	0.0702826
431	12.4	12.42	20.05	IPI:IPI00219774.3	Gene_Symbol=PRKAR2A cAMP-dependent protein kinase type II-alpha regulatory subunit	9606	6	0.591562	0.172621	0.691831	0.42369
432	12.34	12.45	36.87	IPI:IPI00651738.1	Gene_Symbol=ADI1 Isoform 1 of 1,2-dihydroxy-3-keto-5-methylthiopentene dioxygenase	9606	6	1.36773	0.0821342	1.27057	0.375181
433	12.27	12.27	35.8	IPI:IPI00872093.1	Gene_Symbol=- 21 kDa protein	9606	7	0.903649	0.948498	0.717794	0.241849
434	12.27	12.27	23.29	IPI:IPI00009368.4	Gene_Symbol=SFXN1 Sideroflexin-1	9606	6	0.912011	0.457398	1.11686	0.25066
435	12.25	12.25	48.51	IPI:IPI00872214.1	Gene_Symbol=TBCA 16 kDa protein	9606	7	0.642688	0.295737	1.04713	0.980043
436	12.23	12.24	60.71	IPI:IPI00024920.1	Gene_Symbol=ATP5D ATP synthase subunit delta, mitochondrial precursor	9606	7	2.07014	0.520719	0.440555	0.489143
437	12.21	12.25	22.63	IPI:IPI00003527.5	Gene_Symbol=SLC9A3R1 Ezrin-radixin-moesin-binding phosphoprotein 50	9606	6	1	0.790781	1.02802	0.778036
438	12.18	12.24	17.57	IPI:IPI00010133.3	Gene_Symbol=CORO1A Coronin-1A	9606	6	1.14815	0.751872	0.296483	0.0435208
439	12.16	14.4	13.39	IPI:IPI00394758.1	Gene_Symbol=ALDH3A2 Isoform 2 of Fatty aldehyde dehydrogenase	9606	6	0.505825	0.0759635	1.48594	0.305899
440	12.14	12.23	14.45	IPI:IPI00141318.2	Gene_Symbol=CKAP4 Isoform 1 of Cytoskeleton-associated protein 4	9606	6	0.534564	0.0955822	1.11686	0.942199
441	12.11	12.12	36.92	IPI:IPI00024915.2	Gene_Symbol=PRDX5 Isoform Mitochondrial of Peroxiredoxin-5, mitochondrial precursor	9606	7	0.711214	0.605547	1.28233	0.722774
442	12.11	12.12	17.86	IPI:IPI00007102.3	Gene_Symbol=GLOD4 Uncharacterized protein C17orf25	9606	7	1.51356	0.623834	0.772681	0.684538
443	12.08	12.08	27.76	IPI:IPI00479306.1	Gene_Symbol=PSMB5 Proteasome subunit beta type-5 precursor	9606	7	1.28233	0.405214	0.787046	0.364865
444	12.05	12.05	29.68	IPI:IPI00419903.3	Gene_Symbol=LOC554235 Putative L-aspartate dehydrogenase	9606	8	2.60615	0.0204286	0.831764	0.982396
445	12.04	12.04	30.21	IPI:IPI00219682.6	Gene_Symbol=STOM Erythrocyte band 7 integral membrane protein	9606	7	1.13763	0.228629	0.831764	0.1602
446	12.03	12.22	64.37	IPI:IPI00010182.4	Gene_Symbol=DBI Isoform a 1 of Acyl-CoA-binding protein	9606	28	2.48886	0.228601	1.41906	0.223456
447	12.03	12.04	32.55	IPI:IPI00028064.1	Gene_Symbol=CTSG Cathepsin G precursor	9606	10	5.10505	0.0123673	0.251189	0.018146
448	12.02	12.02	46.31	IPI:IPI00293975.4	Gene_Symbol=GPX1 glutathione peroxidase 1 isoform 1	9606	7	0.972747	0.860877	1.00925	0.852919
449	12.01	12.02	37.75	IPI:IPI00026271.5	Gene_Symbol=RPS14 40S ribosomal protein S14	9606	8	1.67494	0.192944	0.440555	0.0855564
450	12	12.03	26.4	IPI:IPI00009950.1	Gene_Symbol=LMAN2 Vesicular integral-membrane protein VIP36 precursor	9606	8	0.824138	0.437451	1.02802	0.813466
451	12	12	24.77	IPI:IPI00216492.1	Gene_Symbol=HNRNPH3 Isoform 2 of Heterogeneous nuclear ribonucleoprotein H3	9606	6	1.67494	0.292529	0.380189	0.158082
452	11.95	12.06	42.27	IPI:IPI00013415.1	Gene_Symbol=RPS7 40S ribosomal protein S7	9606	13	1.14815	0.253627	0.862979	0.247641
453	11.94	11.94	24.85	IPI:IPI00006579.1	Gene_Symbol=COX4I1 Cytochrome c oxidase subunit 4 isoform 1, mitochondrial precursor	9606	8	1.55597	0.315901	1.35519	0.263978
454	11.93	11.93	51.43	IPI:IPI00216298.6	Gene_Symbol=TXN Thioredoxin	9606	10	0.83946	0.811646	1.04713	0.718682
455	11.92	11.92	21.13	IPI:IPI00789848.1	Gene_Symbol=IVD Isovaleryl-CoA dehydrogenase, mitochondrial precursor	9606	6	1.95884	0.254283	1.21339	0.90898
456	11.83	11.83	44.16	IPI:IPI00419266.1	Gene_Symbol=NDUFA6 NADH dehydrogenase (ubiquinone) 1 alpha subcomplex, 6, 14kDa	9606	7	2.63027	0.0488157	1.21339	0.682276
457	11.81	11.89	8.206	IPI:IPI00871843.1	Gene_Symbol=TGM2 81 kDa protein	9606	5	1.97697	0.0769297	0.515229	0.177725
458	11.8	11.83	37.6	IPI:IPI00026302.3	Gene_Symbol=RPL31 60S ribosomal protein L31	9606	10	1.05682	0.750395	0.642688	0.181479
459	11.78	11.8	25.33	IPI:IPI00005161.3	Gene_Symbol=ARPC2 Actin-related protein 2/3 complex subunit 2	9606	6	0.946237	0.95416	0.666807	0.193501
460	11.74	11.93	12.94	IPI:IPI00010720.1	Gene_Symbol=CCT5 T-complex protein 1 subunit epsilon	9606	6	0.870964	0.468478	1.0666	0.550036
461	11.74	11.8	2.647	IPI:IPI00328113.2	Gene_Symbol=FBN1 Fibrillin-1 precursor	9606	7	1.14815	0.638043	0.554626	0.40593
462	11.74	11.77	24.3	IPI:IPI00022538.1	Gene_Symbol=STBD1 Starch-binding domain-containing protein 1	9606	7	1.77011	0.116308	0.436516	0.117306
463	11.7	11.72	17.53	IPI:IPI00743503.1	Gene_Symbol=HLA-C;HLA-B;XXbac-BPG181B23.1;LOC100133382;LOC728687;MICA;HLA-A;LOC441528 HLA class I histocompatibility antigen, A-34 alpha chain precursor	9606	6	0.444631	0.147964	0.586138	0.566715
464	11.7	11.71	53.51	IPI:IPI00792758.1	Gene_Symbol=ARHGDIB 21 kDa protein	9606	9	1.36773	0.195597	0.608135	0.139396
465	11.7	11.7	20.71	IPI:IPI00783736.1	Gene_Symbol=PTMS 15 kDa protein	9606	9	2.14783	0.437398	1.34276	0.52309
466	11.68	11.86	45.86	IPI:IPI00215917.3	Gene_Symbol=ARF3 ADP-ribosylation factor 3	9606	11	1.28233	0.58198	0.636796	0.572252
467	11.67	11.68	34.68	IPI:IPI00014263.1	Gene_Symbol=EIF4H Isoform Long of Eukaryotic translation initiation factor 4H	9606	6	1.88799	0.562362	1.08643	0.81833
468	11.64	11.67	24.65	IPI:IPI00043911.5	Gene_Symbol=AMDHD1 Probable imidazolonepropionase	9606	9	1.80302	0.100208	0.895365	0.664606
469	11.59	11.62	16.32	IPI:IPI00217766.3	Gene_Symbol=SCARB2 Lysosome membrane protein 2	9606	9	1.41906	0.43909	1.23595	0.507301
470	11.58	12.81	3.155	IPI:IPI00871932.1	Gene_Symbol=SPTBN1 276 kDa protein	9606	6	0.954993	0.75321	1	0.741468
471	11.57	11.59	35.96	IPI:IPI00376798.3	Gene_Symbol=RPL11 Isoform 1 of 60S ribosomal protein L11	9606	6	0.990832	0.756241	0.903649	0.744692
472	11.55	11.57	18.8	IPI:IPI00307246.7	Gene_Symbol=CYP1A2 Isoform 2 of Cytochrome P450 1A2	9606	6	3.56451	0.124419	2.22844	0.136799
473	11.54	11.58	15.13	IPI:IPI00873788.1	Gene_Symbol=CYP4F2 Uncharacterized protein CYP4F2	9606	7	1.0666	0.885787	1.02802	0.944898
474	11.53	11.54	24.48	IPI:IPI00790373.1	Gene_Symbol=ALAD Delta-aminolevulinic acid dehydratase	9606	8	0.937562	0.765074	1.09648	0.272068
475	11.47	11.51	31.12	IPI:IPI00291922.2	Gene_Symbol=PSMA5 Proteasome subunit alpha type-5	9606	7	1.31826	0.33591	0.903649	0.786163
476	11.47	11.48	27.33	IPI:IPI00872762.1	Gene_Symbol=SUCLG1 Succinyl-CoA ligase [GDP-forming] subunit alpha, mitochondrial precursor	9606	9	1.07647	0.379739	1.01859	0.605973
477	11.46	11.47	15.6	IPI:IPI00745906.2	Gene_Symbol=SUOX Sulfite oxidase, mitochondrial precursor	9606	8	3.16228	0.0471051	1.44544	0.63053
478	11.44	11.44	17.45	IPI:IPI00216136.1	Gene_Symbol=KHK Isoform C of Ketohexokinase	9606	5	5.01187	0.0947475	1.7378	0.359298
479	11.44	11.44	16.18	IPI:IPI00855794.1	Gene_Symbol=GGT5 gamma-glutamyltransferase 5 isoform a	9606	8	4.74242	0.0133198	0.444631	0.0766866
480	11.43	11.43	46.67	IPI:IPI00303954.3	Gene_Symbol=CYB5B cytochrome b5 outer mitochondrial membrane precursor	9606	8	0.801678	0.760073	1.1272	0.815057
481	11.42	11.42	16.04	IPI:IPI00749250.2	Gene_Symbol=ACTR2 45 kDa protein	9606	6	0.903649	0.908659	0.704693	0.372149
482	11.42	11.42	25.11	IPI:IPI00022391.1	Gene_Symbol=APCS Serum amyloid P-component precursor	9606	11	4.83059	0.025809	0.110662	0.0213472
483	11.41	11.44	23.91	IPI:IPI00790743.1	Gene_Symbol=- Protein	9606	6	1.41906	0.637703	0.698232	0.70685
484	11.41	11.42	36.19	IPI:IPI00063827.1	Gene_Symbol=ABHD14B Isoform 1 of Abhydrolase domain-containing protein 14B	9606	9	3.63078	0.0512746	0.963829	0.784952
485	11.4	11.51	11.08	IPI:IPI00002372.1	Gene_Symbol=ABCD3 Isoform 1 of ATP-binding cassette sub-family D member 3	9606	6	1.05682	0.609996	0.981748	0.743876
486	11.4	11.4	30.17	IPI:IPI00215925.5	Gene_Symbol=GNMT Glycine N-methyltransferase	9606	7	4.52898	0.0148514	1.18032	0.303229
487	11.37	11.43	12.13	IPI:IPI00298971.1	Gene_Symbol=VTN Vitronectin precursor	9606	6	1.33045	0.495282	0.539511	0.0749949
488	11.36	11.43	4.326	IPI:IPI00550918.2	Gene_Symbol=COL14A1 Isoform 2 of Collagen alpha-1(XIV) chain precursor	9606	5	0.862979	0.902169	0.398107	0.137189
489	11.27	11.28	22.02	IPI:IPI00003968.1	Gene_Symbol=NDUFA9 NADH dehydrogenase [ubiquinone] 1 alpha subcomplex subunit 9, mitochondrial precursor	9606	6	1.87068	0.258031	1.02802	0.676261
490	11.26	11.28	13.33	IPI:IPI00026530.4	Gene_Symbol=LMAN1 Protein ERGIC-53 precursor	9606	6	0.92045	0.765561	1.07647	0.602539
491	11.23	11.23	23.83	IPI:IPI00644697.2	Gene_Symbol=HEBP2 HEBP2 protein (Fragment)	9606	5	1.65959	0.202984	1.0666	0.96425
492	11.2	11.21	44.88	IPI:IPI00221222.7	Gene_Symbol=SUB1 Activated RNA polymerase II transcriptional coactivator p15	9606	7	0.586138	0.304653	0.47863	0.17402
493	11.17	11.57	13.48	IPI:IPI00847635.1	Gene_Symbol=SERPINA3 Isoform 1 of Alpha-1-antichymotrypsin precursor	9606	9	0.765597	0.160937	0.457088	0.138897
494	11.17	11.17	29.72	IPI:IPI00026182.5	Gene_Symbol=CAPZA2 F-actin-capping protein subunit alpha-2	9606	6	1.08643	0.497946	0.879022	0.406673
495	11.16	11.16	22.04	IPI:IPI00383046.3	Gene_Symbol=CMBL Carboxymethylenebutenolidase homolog	9606	6	1.35519	0.383859	1.83654	0.0239961
496	11.13	11.13	15.46	IPI:IPI00797833.3	Gene_Symbol=KNG1 Kininogen 1	9606	5	0.258226	0.088301	0.591562	0.985599
497	11.1	11.22	20.39	IPI:IPI00419249.5	Gene_Symbol=PSMA3 Isoform 1 of Proteasome subunit alpha type-3	9606	7	0.981748	0.920043	0.903649	0.603535
498	11.09	11.09	20.89	IPI:IPI00029046.1	Gene_Symbol=KIAA0152 Uncharacterized protein KIAA0152 precursor	9606	5	0.831764	0.396407	2.12814	0.0496198
499	11.07	11.07	28.35	IPI:IPI00215983.3	Gene_Symbol=CA1 Carbonic anhydrase 1	9606	9	1.51356	0.232402	0.972747	0.883242
500	11.02	11.08	38.57	IPI:IPI00382885.1	Gene_Symbol=RPL27 60S ribosomal protein L27	9606	10	1.7378	0.394311	0.630957	0.528898
501	11.02	11.04	34.17	IPI:IPI00844536.2	Gene_Symbol=RBP4 Uncharacterized protein RBP4	9606	11	1.92309	0.290368	0.937562	0.949249
502	11.02	11.03	14.2	IPI:IPI00747533.2	Gene_Symbol=PGD 56 kDa protein	9606	5	1	0.957708	1.1695	0.527824
503	11.01	11.01	14.29	IPI:IPI00019383.1	Gene_Symbol=GALK1 Galactokinase	9606	5	1.04713	0.966596	1.95885	0.208924
504	11.01	11.01	65.31	IPI:IPI00021828.1	Gene_Symbol=CSTB Cystatin-B	9606	8	1.39316	0.456151	0.401791	0.147594
505	11	11	23.08	IPI:IPI00375513.3	Gene_Symbol=COMT Isoform Soluble of Catechol O-methyltransferase	9606	5	2.58226	0.0760059	1.05682	0.743745
506	10.87	10.87	31.56	IPI:IPI00014230.1	Gene_Symbol=C1QBP Complement component 1 Q subcomponent-binding protein, mitochondrial precursor	9606	7	1.05682	0.572159	0.928966	0.582648
507	10.86	10.86	25.26	IPI:IPI00398758.1	Gene_Symbol=DCI Isoform 2 of 3,2-trans-enoyl-CoA isomerase, mitochondrial precursor	9606	7	1.48594	0.0987331	1.08643	0.622067
508	10.83	10.95	4.789	IPI:IPI00783931.2	Gene_Symbol=COL18A1 Isoform 1 of Collagen alpha-1(XVIII) chain precursor	9606	8	1.31826	0.840796	0.401791	0.132986
509	10.83	10.88	18.9	IPI:IPI00414384.1	Gene_Symbol=HSDL2 Isoform 1 of Hydroxysteroid dehydrogenase-like protein 2	9606	5	0.870964	0.316315	0.937562	0.763142
510	10.8	10.8	17.94	IPI:IPI00013925.3	Gene_Symbol=GALT Galactose-1-phosphate uridylyltransferase	9606	5	1.48594	0.485631	1.75388	0.350985
511	10.79	10.83	28.83	IPI:IPI00883602.1	Gene_Symbol=- cDNA FLJ76502, highly similar to Homo sapiens ubiquinol-cytochrome c reductase, Rieske iron-sulfur polypeptide 1 (UQCRFS1), mRNA	9606	6	1.09648	0.763633	0.903649	0.693617
512	10.78	10.81	29.23	IPI:IPI00220739.3	Gene_Symbol=PGRMC1 Membrane-associated progesterone receptor component 1	9606	9	3.19154	0.137915	0.660694	0.394427
513	10.74	10.79	23.78	IPI:IPI00396321.1	Gene_Symbol=LRRC59 Leucine-rich repeat-containing protein 59	9606	6	0.501187	0.064907	1.70608	0.106273
514	10.74	10.78	19.57	IPI:IPI00744627.1	Gene_Symbol=PECR Peroxisomal trans-2-enoyl-CoA reductase	9606	6	1.02802	0.63875	1.0666	0.417885
515	10.73	11.07	44.93	IPI:IPI00026519.1	Gene_Symbol=PPIF Peptidyl-prolyl cis-trans isomerase, mitochondrial precursor	9606	7	1.2942	0.671578	2.07014	0.129763
516	10.72	10.72	39.86	IPI:IPI00029744.1	Gene_Symbol=SSBP1 Single-stranded DNA-binding protein, mitochondrial precursor	9606	9	0.544503	0.103118	0.648634	0.686461
517	10.71	11.04	27.39	IPI:IPI00256376.6	Gene_Symbol=ECHDC3 Isoform 1 of Enoyl-CoA hydratase domain-containing protein 3, mitochondrial precursor	9606	6	1.99526	0.046051	1.15878	0.650607
518	10.67	10.67	20.4	IPI:IPI00884926.1	Gene_Symbol=ORM1 orosomucoid 1 precursor	9606	5	1.52757	0.111988	0.92045	0.951536
519	10.6	21.87	19.83	IPI:IPI00306959.10	Gene_Symbol=KRT7 Keratin, type II cytoskeletal 7	9606	12	4.28549	0.00272062	0.246604	0.00337086
520	10.6	14.65	24.6	IPI:IPI00216134.3	Gene_Symbol=TPM1 tropomyosin 1 alpha chain isoform 7	9606	6	1.65959	0.245432	1.13763	0.756277
521	10.58	10.7	9.634	IPI:IPI00020672.4	Gene_Symbol=DPP3;BBS1 Isoform 1 of Dipeptidyl-peptidase 3	9606	5	1.02802	0.692203	0.816582	0.435408
522	10.54	10.54	24	IPI:IPI00465431.7	Gene_Symbol=LGALS3 Galectin-3	9606	6	2.96483	0.0739384	0.310456	0.0607241
523	10.52	10.52	30.48	IPI:IPI00216237.5	Gene_Symbol=RPL36 60S ribosomal protein L36	9606	6	1.75388	0.44247	0.380189	0.0577898
524	10.51	11.96	1.534	IPI:IPI00022229.1	Gene_Symbol=APOB Apolipoprotein B-100 precursor	9606	5	0.353183	0.045968	1.75388	0.171051
525	10.51	10.81	25.11	IPI:IPI00023542.6	Gene_Symbol=TMED9 transmembrane emp24 protein transport domain containing 9	9606	5	1.23595	0.665913	0.847227	0.597126
526	10.51	10.67	23.7	IPI:IPI00873890.1	Gene_Symbol=- 30 kDa protein	9606	6	0.954993	0.676759	0.529663	0.317238
527	10.5	22.75	32.97	IPI:IPI00418262.4	Gene_Symbol=ALDOC Fructose-bisphosphate aldolase C	9606	13	0.972747	0.934897	1.0666	0.837396
528	10.5	10.51	27.39	IPI:IPI00329742.2	Gene_Symbol=FAHD2A Fumarylacetoacetate hydrolase domain-containing protein 2A	9606	6	2.48886	0.0201874	1.31826	0.212004
529	10.49	10.55	10.32	IPI:IPI00295777.6	Gene_Symbol=GPD1 Glycerol-3-phosphate dehydrogenase [NAD+], cytoplasmic	9606	4	4.05509	0.0359754	0.251189	0.0254917
530	10.47	10.5	31.34	IPI:IPI00028006.1	Gene_Symbol=PSMB2 Proteasome subunit beta type-2	9606	7	0.990832	0.957405	0.963829	0.993086
531	10.45	10.45	44.74	IPI:IPI00027462.1	Gene_Symbol=S100A9 Protein S100-A9	9606	15	1.67494	0.0453571	0.380189	0.0181678
532	10.44	10.48	21.39	IPI:IPI00873403.1	Gene_Symbol=RPL24 20 kDa protein	9606	7	0.824138	0.398989	1.07647	0.73226
533	10.42	10.5	6.882	IPI:IPI00294193.4	Gene_Symbol=ITIH4 Isoform 1 of Inter-alpha-trypsin inhibitor heavy chain H4 precursor	9606	5	0.887156	0.66631	0.809096	0.277475
534	10.42	10.44	16.67	IPI:IPI00549248.4	Gene_Symbol=NPM1 Isoform 1 of Nucleophosmin	9606	7	0.346737	0.0626175	1.25892	0.641156
535	10.39	10.39	12.46	IPI:IPI00011285.1	Gene_Symbol=CAPN1 Calpain-1 catalytic subunit	9606	5	4.44631	0.58396	0.444631	0.188861
536	10.37	12.39	19.06	IPI:IPI00257508.4	Gene_Symbol=DPYSL2 Dihydropyrimidinase-related protein 2	9606	9	1.45881	0.504581	0.679204	0.514812
537	10.37	10.41	31.67	IPI:IPI00218693.8	Gene_Symbol=APRT Adenine phosphoribosyltransferase	9606	4	1.92309	0.166194	1.14815	0.598564
538	10.37	10.37	21.66	IPI:IPI00305010.3	Gene_Symbol=FLJ11151 Isoform 1 of Uncharacterized metallophosphoesterase CSTP1	9606	7	0.529663	0.226426	1.75388	0.123188
539	10.34	10.36	28.13	IPI:IPI00024157.1	Gene_Symbol=FKBP3 FK506-binding protein 3	9606	5	0.390841	0.434656	2.53513	0.312648
540	10.34	10.34	38.67	IPI:IPI00015972.1	Gene_Symbol=COX6C Cytochrome c oxidase polypeptide VIc precursor	9606	5	5.10505	0.00636339	1.0666	0.647308
541	10.3	10.3	13.96	IPI:IPI00639841.2	Gene_Symbol=PECI Peroxisomal 3,2-trans-enoyl-CoA isomerase	9606	7	1.01859	0.908989	0.990832	0.879948
542	10.29	10.29	21.2	IPI:IPI00872430.1	Gene_Symbol=RPS8 25 kDa protein	9606	7	0.809096	0.621799	1.03753	0.910767
543	10.28	11.08	12.37	IPI:IPI00328715.4	Gene_Symbol=MTDH Protein LYRIC	9606	5	0.432514	0.275974	1.77011	0.3809
544	10.27	10.27	34.08	IPI:IPI00017608.1	Gene_Symbol=DNAJB9 DnaJ homolog subfamily B member 9	9606	9	0.744732	0.66046	4.7863	0.0973974
545	10.25	10.27	49.66	IPI:IPI00299193.1	Gene_Symbol=SYNJ2BP Synaptojanin-2-binding protein	9606	6	3.63078	0.132154	0.586138	0.277534
546	10.24	10.41	16.59	IPI:IPI00848161.1	Gene_Symbol=BAT1 Isoform 1 of Spliceosome RNA helicase BAT1	9606	7	0.870964	0.466461	0.772681	0.567581
547	10.22	10.23	8.145	IPI:IPI00645194.1	Gene_Symbol=ITGB1 integrin beta 1 isoform 1A precursor	9606	6	1.52757	0.881505	0.529663	0.660244
548	10.21	10.21	13.32	IPI:IPI00215952.4	Gene_Symbol=ENTPD5 Ectonucleoside triphosphate diphosphohydrolase 5 precursor	9606	5	0.440555	0.0854791	3.59749	0.0106234
549	10.2	12.04	1.644	IPI:IPI00186711.3	Gene_Symbol=PLEC1 plectin 1 isoform 6	9606	4	1.01859	0.95677	0.870964	0.796493
550	10.17	10.87	10.82	IPI:IPI00290301.1	Gene_Symbol=CYP2C8 Cytochrome P450 2C8	9606	4	1.18032	0.313575	1.34276	0.465039
551	10.16	10.18	18.24	IPI:IPI00477957.3	Gene_Symbol=CLYBL Citrate lyase subunit beta-like protein, mitochondrial precursor	9606	4	0.903649	0.81815	1.22462	0.601754
552	10.15	10.16	10.41	IPI:IPI00183626.8	Gene_Symbol=PTBP1 polypyrimidine tract-binding protein 1 isoform a	9606	5	0.870964	0.747032	0.954993	0.965795
553	10.14	10.16	7.619	IPI:IPI00221354.1	Gene_Symbol=FUS Isoform Short of RNA-binding protein FUS	9606	5	0.912011	0.853557	0.912011	0.846444
554	10.13	16.81	27.34	IPI:IPI00399007.5	Gene_Symbol=IGHG2 Putative uncharacterized protein DKFZp686I04196 (Fragment)	9606	13	0.666807	0.471789	1.47231	0.380198
555	10.13	10.31	28.26	IPI:IPI00015148.3	Gene_Symbol=RAP1B Ras-related protein Rap-1b precursor	9606	6	1.13763	0.783413	0.879022	0.805034
556	10.13	10.15	7.702	IPI:IPI00018953.1	Gene_Symbol=DPP4 Dipeptidyl peptidase 4	9606	5	0.20893	0.00582169	1.19124	0.183515
557	10.12	10.17	12.97	IPI:IPI00216951.2	Gene_Symbol=DARS Aspartyl-tRNA synthetase, cytoplasmic	9606	5	1.02802	0.584437	0.519996	0.291748
558	10.11	10.11	30.48	IPI:IPI00384676.2	Gene_Symbol=ECHDC2 Isoform 1 of Enoyl-CoA hydratase domain-containing protein 2, mitochondrial precursor	9606	8	2.55859	0.11322	0.870964	0.828573
559	10.1	10.11	29.85	IPI:IPI00024913.2	Gene_Symbol=C21orf33 Isoform Long of ES1 protein homolog, mitochondrial precursor	9606	7	0.895365	0.757792	1.08643	0.818545
560	10.1	10.1	15.24	IPI:IPI00022371.1	Gene_Symbol=HRG Histidine-rich glycoprotein precursor	9606	5	0.895365	0.541127	0.758578	0.315938
561	10.09	10.74	17.39	IPI:IPI00640155.1	Gene_Symbol=PSMB8 proteasome beta 8 subunit isoform E2 proprotein	9606	5	1.59956	0.239147	0.432514	0.178972
562	10.09	10.25	5.213	IPI:IPI00871709.1	Gene_Symbol=IQGAP2 180 kDa protein	9606	5	0.937562	0.42329	1.11686	0.386344
563	10.08	10.09	19.33	IPI:IPI00025100.1	Gene_Symbol=BCKDHA 2-oxoisovalerate dehydrogenase subunit alpha, mitochondrial precursor	9606	6	2.72898	0.0600991	0.809096	0.331809
564	10.06	10.14	49.22	IPI:IPI00014197.2	Gene_Symbol=CDV3 Isoform 1 of Protein CDV3 homolog	9606	8	0.619441	0.218721	1.08643	0.745126
565	10.06	10.09	21.59	IPI:IPI00871221.1	Gene_Symbol=ATP1B1 Isoform 2 of Sodium/potassium-transporting ATPase subunit beta-1	9606	6	0.519996	0.120526	1.21339	0.943107
566	10.05	10.13	19.95	IPI:IPI00749398.1	Gene_Symbol=SERPINB6 Serpin B6	9606	5	0.928966	0.521678	1.03753	0.610164
567	10.04	10.07	9.615	IPI:IPI00332371.9	Gene_Symbol=PFKL Isoform 1 of 6-phosphofructokinase, liver type	9606	6	2.29087	0.645198	1.1695	0.425188
568	10.04	10.05	31.76	IPI:IPI00021570.1	Gene_Symbol=EDF1 Isoform 1 of Endothelial differentiation-related factor 1	9606	5	1	0.90064	0.92045	0.727578
569	10.04	10.04	21.12	IPI:IPI00101652.4	Gene_Symbol=SCLY Isoform 1 of Selenocysteine lyase	9606	5	0.47863	0.128583	1.55597	0.250872
570	10.03	10.07	43.18	IPI:IPI00013917.2	Gene_Symbol=RPS12 40S ribosomal protein S12	9606	6
571	10.01	10.03	52.86	IPI:IPI00215790.6	Gene_Symbol=RPL38 60S ribosomal protein L38	9606	5	1.09648	0.926626	0.691831	0.175971
572	10.01	10.02	14.16	IPI:IPI00012442.1	Gene_Symbol=G3BP1 Ras GTPase-activating protein-binding protein 1	9606	5	0.648634	0.2358	0.946237	0.69739
573	10.01	10.02	17.16	IPI:IPI00297982.7	Gene_Symbol=EIF2S3 Eukaryotic translation initiation factor 2 subunit 3	9606	5	0.57544	0.251664	0.954993	0.97643
574	10	10.24	31.88	IPI:IPI00873484.1	Gene_Symbol=CAPZA1 Uncharacterized protein CAPZA1 (Fragment)	9606	9	1.34276	0.565446	0.501187	0.165039
575	10	10	40.7	IPI:IPI00029997.1	Gene_Symbol=PGLS 6-phosphogluconolactonase	9606	5	0.895365	0.524472	1.03753	0.687048
576	10	10	36.94	IPI:IPI00827535.1	Gene_Symbol=PTMA Isoform 1 of Prothymosin alpha	9606	6	1.69044	0.558565	0.0954993	0.139997
577	9.98	9.99	21.45	IPI:IPI00329600.3	Gene_Symbol=SCCPDH Probable saccharopine dehydrogenase	9606	5	0.359749	0.119234	1.09648	0.957166
578	9.95	10.13	5.125	IPI:IPI00455383.4	Gene_Symbol=CLTC Isoform 2 of Clathrin heavy chain 1	9606	5	1.35519	0.239156	0.325087	0.0712163
579	9.89	10.08	27.87	IPI:IPI00022300.5	Gene_Symbol=METTL7A Methyltransferase-like protein 7A precursor	9606	5	1.0666	0.748872	1.03753	0.585919
580	9.87	9.89	7.131	IPI:IPI00021766.5	Gene_Symbol=RTN4 Isoform 1 of Reticulon-4	9606	7	0.981748	0.889128	1.10662	0.945989
581	9.86	9.87	10.54	IPI:IPI00032179.2	Gene_Symbol=SERPINC1 Antithrombin III variant	9606	4	0.92045	0.67565	2.80543	0.204163
582	9.8	10.3	12.61	IPI:IPI00301395.4	Gene_Symbol=CPVL Probable serine carboxypeptidase CPVL precursor	9606	5	1.28233	0.466816	0.862979	0.555367
583	9.8	9.83	21.56	IPI:IPI00646889.1	Gene_Symbol=C10orf58 Uncharacterized protein C10orf58	9606	5	0.505825	0.154433	2.46604	0.100881
584	9.8	9.81	17.51	IPI:IPI00300086.3	Gene_Symbol=QPRT Nicotinate-nucleotide pyrophosphorylase	9606	6	1.95884	0.755757	1.18032	0.538978
585	9.78	9.78	19.68	IPI:IPI00219678.3	Gene_Symbol=EIF2S1 Eukaryotic translation initiation factor 2 subunit 1	9606	5	0.870964	0.619814	0.92045	0.998644
586	9.77	10.01	15.44	IPI:IPI00294834.6	Gene_Symbol=ASPH Aspartyl/asparaginyl beta-hydroxylase	9606	8	0.293765	0.104808	0.570164	0.521663
587	9.72	9.9	28.5	IPI:IPI00478231.2	Gene_Symbol=RHOA Transforming protein RhoA precursor	9606	4
588	9.72	9.72	11.05	IPI:IPI00219655.6	Gene_Symbol=PHYH Phytanoyl-CoA dioxygenase, peroxisomal precursor	9606	4	0.737904	0.524192	1.72187	0.401523
589	9.71	9.74	22.99	IPI:IPI00024911.1	Gene_Symbol=ERP29 Endoplasmic reticulum protein ERp29 precursor	9606	9	0.613762	0.402499	2.46604	0.149913
590	9.7	9.73	20.89	IPI:IPI00029267.1	Gene_Symbol=SNRPB2 U2 small nuclear ribonucleoprotein B''	9606	5	0.847227	0.401883	0.928966	0.668923
591	9.7	9.7	15.51	IPI:IPI00012007.6	Gene_Symbol=AHCY Adenosylhomocysteinase	9606	5	0.847227	0.350928	1.1695	0.648273
592	9.68	9.69	21.97	IPI:IPI00056357.3	Gene_Symbol=C19orf10 UPF0556 protein C19orf10 precursor	9606	6	1.22462	0.607759	0.83946	0.512459
593	9.65	9.66	22.91	IPI:IPI00646917.1	Gene_Symbol=NUDT21 Cleavage and polyadenylation specificity factor subunit 5	9606	5	1.33045	0.557626	0.862979	0.527768
594	9.62	20.16	35.84	IPI:IPI00217468.3	Gene_Symbol=HIST1H1B Histone H1.5	9606	12	0.201372	0.212309	2.48886	0.398584
595	9.62	9.76	28.79	IPI:IPI00027681.1	Gene_Symbol=NNMT Nicotinamide N-methyltransferase	9606	6	3.01995	0.31744	0.496592	0.432179
596	9.61	9.62	20.57	IPI:IPI00015285.7	Gene_Symbol=PCYT2 Ethanolamine-phosphate cytidylyltransferase	9606	5	2.01372	0.257267	1.58489	0.313845
597	9.59	9.59	8.501	IPI:IPI00871774.1	Gene_Symbol=FBLN5 Uncharacterized protein FBLN5 (Fragment)	9606	4	3.66438	0.0505263	0.158489	0.0340736
598	9.58	9.72	5.915	IPI:IPI00017601.1	Gene_Symbol=CP Ceruloplasmin precursor	9606	4	0.457088	0.0955535	1.20226	0.416113
599	9.58	9.59	12.87	IPI:IPI00514587.1	Gene_Symbol=SARS Seryl-tRNA synthetase	9606	5	0.554626	0.44173	0.937562	0.321721
600	9.57	14.62	29.89	IPI:IPI00011937.1	Gene_Symbol=PRDX4 Peroxiredoxin-4	9606	9	1.31826	0.173648	1.15878	0.231756
601	9.57	9.59	10.5	IPI:IPI00008787.3	Gene_Symbol=NAGLU Alpha-N-acetylglucosaminidase precursor	9606	6	1.69044	0.51258	1.10662	0.851036
602	9.55	9.71	25.55	IPI:IPI00182533.5	Gene_Symbol=RPL28 60S ribosomal protein L28	9606	6	0.946237	0.900188	0.862979	0.751628
603	9.55	9.57	42.24	IPI:IPI00456008.1	Gene_Symbol=ATP5J ATP synthase, H+ transporting, mitochondrial F0 complex, subunit F6 isoform b precursor	9606	7	0.758578	0.444599	2.05116	0.103376
604	9.54	9.54	19.12	IPI:IPI00303882.2	Gene_Symbol=M6PRBP1 Isoform B of Mannose-6-phosphate receptor-binding protein 1	9606	6	1.11686	0.371293	0.972747	0.885855
605	9.53	9.56	21.29	IPI:IPI00021805.1	Gene_Symbol=MGST1 Microsomal glutathione S-transferase 1	9606	7	2.05116	0.384524	0.457088	0.484785
606	9.53	9.53	31.17	IPI:IPI00023001.2	Gene_Symbol=C3orf28 E2-induced gene 5 protein	9606	5	0.586138	0.282728	1.75388	0.167435
607	9.53	9.53	35.94	IPI:IPI00011302.1	Gene_Symbol=CD59 CD59 glycoprotein precursor	9606	6	1.92309	0.295709	0.177011	0.0376938
608	9.51	9.53	34.82	IPI:IPI00552360.2	Gene_Symbol=FAHD1 Isoform 1 of Fumarylacetoacetate hydrolase domain-containing protein 1	9606	5	1.02802	0.824569	1	0.777864
609	9.45	9.63	4.357	IPI:IPI00477831.2	Gene_Symbol=ERAP1 Isoform 1 of Endoplasmic reticulum aminopeptidase 1	9606	3	0.510505	0.120302	1.99526	0.0919472
610	9.45	9.45	16.67	IPI:IPI00029623.1	Gene_Symbol=PSMA6 Proteasome subunit alpha type-6	9606	5	1.0666	0.740518	1.01859	0.807993
611	9.43	11.89	15.28	IPI:IPI00171438.2	Gene_Symbol=TXNDC5;MUTED Thioredoxin domain-containing protein 5 precursor	9606	6	1.21339	0.467822	0.937562	0.852406
612	9.43	10.02	6.56	IPI:IPI00554469.1	Gene_Symbol=IMMT Isoform 2 of Mitochondrial inner membrane protein	9606	4	0.549541	0.0635718	0.855067	0.980889
613	9.43	9.54	7.08	IPI:IPI00017579.1	Gene_Symbol=PAH Phenylalanine-4-hydroxylase	9606	3	1.31826	0.112144	0.912011	0.465255
614	9.43	9.45	18.81	IPI:IPI00643522.1	Gene_Symbol=RPS6 Ribosomal protein S6	9606	5	0.570164	0.262509	0.895365	0.753864
615	9.43	9.43	35.9	IPI:IPI00219160.3	Gene_Symbol=RPL34 60S ribosomal protein L34	9606	7	1.35519	0.447198	0.619441	0.593377
616	9.41	9.76	10.68	IPI:IPI00895869.1	Gene_Symbol=PCCA propionyl-Coenzyme A carboxylase, alpha polypeptide isoform b	9606	5	1.87068	0.130949	0.981748	0.996192
617	9.4	9.42	10.25	IPI:IPI00012585.1	Gene_Symbol=HEXB Beta-hexosaminidase subunit beta precursor	9606	4	0.847227	0.819716	1.34276	0.617819
618	9.39	9.42	4.612	IPI:IPI00304840.4	Gene_Symbol=COL6A2 Isoform 2C2 of Collagen alpha-2(VI) chain precursor	9606	3	1.59956	0.331475	0.331131	0.0192805
619	9.38	9.39	19.48	IPI:IPI00003933.2	Gene_Symbol=HAGH hydroxyacyl glutathione hydrolase isoform 1	9606	5	2.26986	0.119109	1.10662	0.923226
620	9.36	10.15	27.56	IPI:IPI00414723.2	Gene_Symbol=hCG_1983058 hypothetical protein LOC644820	9606	6	0.474242	0.290923	1.34276	0.674766
621	9.33	9.34	24.36	IPI:IPI00328748.4	Gene_Symbol=ARMET Protein ARMET precursor	9606	4	1.07647	0.612147	0.972747	0.906483
622	9.31	9.31	58.95	IPI:IPI00001589.1	Gene_Symbol=TIMM13 Mitochondrial import inner membrane translocase subunit Tim13	9606	6	2.18776	0.417043	0.879022	0.618073
623	9.27	9.28	9.595	IPI:IPI00293655.3	Gene_Symbol=DDX1 ATP-dependent RNA helicase DDX1	9606	4	0.724436	0.514858	1.2942	0.551541
624	9.26	9.48	11.81	IPI:IPI00893062.1	Gene_Symbol=XRCC6 X-ray repair complementing defective repair in Chinese hamster cells 6	9606	4	0.366438	0.0831926	1.04713	0.690939
625	9.23	10.4	17.29	IPI:IPI00218112.1	Gene_Symbol=GCDH Isoform Short of Glutaryl-CoA dehydrogenase, mitochondrial precursor	9606	6	1.34276	0.551108	1.02802	0.914856
626	9.19	9.23	3.041	IPI:IPI00219825.2	Gene_Symbol=PSAP Prosaposin	9606	4	4.74242	0.0921739	0.744732	0.454
627	9.1	9.1	26.03	IPI:IPI00028055.4	Gene_Symbol=TMED10 Transmembrane emp24 domain-containing protein 10 precursor	9606	7	0.685488	0.325646	1.39316	0.502814
628	9.08	9.19	10.5	IPI:IPI00550689.3	Gene_Symbol=C22orf28 UPF0027 protein C22orf28	9606	4	0.862979	0.673995	0.895365	0.726463
629	9.05	9.06	6.863	IPI:IPI00034308.2	Gene_Symbol=SARDH Sarcosine dehydrogenase, mitochondrial precursor	9606	4	2.63027	0.127167	1.0666	0.995566
630	9.05	9.05	6.814	IPI:IPI00879931.1	Gene_Symbol=SERPING1 cDNA FLJ78023, highly similar to Homo sapiens serine (or cysteine) proteinase inhibitor, clade G (C1inhibitor), member 1, (angioedema, hereditary) (SERPING1), mRNA	9606	3	0.981748	0.947613	0.855067	0.35982
631	9.04	9.11	5.679	IPI:IPI00418313.3	Gene_Symbol=ILF3 Isoform 4 of Interleukin enhancer-binding factor 3	9606	4	0.654636	0.79038	1.01859	0.667241
632	9.04	9.04	30.13	IPI:IPI00022442.2	Gene_Symbol=NDUFAB1 Acyl carrier protein, mitochondrial precursor	9606	6	2.39883	0.102282	1.34276	0.568042
633	9.03	10.45	13.87	IPI:IPI00104341.3	Gene_Symbol=EPHX2 Epoxide hydrolase 2	9606	9	3.01995	0.13639	2.01372	0.0942837
634	9.03	9.04	11.68	IPI:IPI00219649.4	Gene_Symbol=CBS Isoform 2 of Cystathionine beta-synthase	9606	3	1.25893	0.432294	1.87068	0.148373
635	9.03	9.03	48.19	IPI:IPI00017448.1	Gene_Symbol=RPS21 40S ribosomal protein S21	9606	8	1.00925	0.648182	0.937562	0.706045
636	9.02	9.57	11.98	IPI:IPI00305978.4	Gene_Symbol=AKR7A2 Aflatoxin B1 aldehyde reductase member 2	9606	5	1.38038	0.324016	0.765597	0.391729
637	9	9.01	45.93	IPI:IPI00007797.3	Gene_Symbol=FABP5;FABP5L7 Fatty acid-binding protein, epidermal	9606	5	0.954993	0.86896	0.440555	0.319739
638	9	9	17.69	IPI:IPI00003870.1	Gene_Symbol=CLPP Putative ATP-dependent Clp protease proteolytic subunit, mitochondrial precursor	9606	4	1	0.959186	0.972747	0.92726
639	8.99	8.99	15.38	IPI:IPI00872773.1	Gene_Symbol=ERO1L Uncharacterized protein ERO1L	9606	4	0.353183	0.130555	1.5417	0.670729
640	8.97	9	32.5	IPI:IPI00845507.2	Gene_Symbol=LOC641293 Similar to 60S ribosomal protein L21	9606	4	1.01859	0.543473	0.879022	0.425571
641	8.95	9.11	14.7	IPI:IPI00218200.7	Gene_Symbol=BCAP31 B-cell receptor-associated protein 31	9606	4	0.510505	0.105877	1.30617	0.363275
642	8.95	8.97	18.58	IPI:IPI00156689.3	Gene_Symbol=VAT1 Synaptic vesicle membrane protein VAT-1 homolog	9606	4	0.698232	0.193075	0.831764	0.71481
643	8.95	8.96	18.45	IPI:IPI00795671.1	Gene_Symbol=RAN 26 kDa protein	9606	4	0.903649	0.289448	0.990832	0.965907
644	8.92	8.95	10.45	IPI:IPI00329552.2	Gene_Symbol=MOSC2 Isoform 1 of MOSC domain-containing protein 2, mitochondrial precursor	9606	4	2.14783	0.123307	1.2942	0.524974
645	8.92	8.92	60.53	IPI:IPI00025318.1	Gene_Symbol=SH3BGRL SH3 domain-binding glutamic acid-rich-like protein	9606	6	3.76704	0.240198	0.239883	0.085715
646	8.91	9.49	13.35	IPI:IPI00472879.3	Gene_Symbol=- Novel protein similar to Pre-B cell enhancing factor	9606	5	0.564937	0.0391476	0.879022	0.989037
647	8.91	8.92	14.21	IPI:IPI00010130.3	Gene_Symbol=GLUL Glutamine synthetase	9606	5	0.265461	0.107697	1.77011	0.532139
648	8.88	9.08	7.239	IPI:IPI00295388.2	Gene_Symbol=GLDC 115 kDa protein	9606	5	1.94089	0.530928	2.26987	0.040998
649	8.83	9.07	33.33	IPI:IPI00007047.1	Gene_Symbol=S100A8 Protein S100-A8	9606	6	1.45881	0.254084	0.515229	0.114215
650	8.83	8.86	14.34	IPI:IPI00642256.2	Gene_Symbol=CAPZB Isoform 2 of F-actin-capping protein subunit beta	9606	6	0.887156	0.548227	0.625173	0.288239
651	8.74	8.76	61.22	IPI:IPI00032325.1	Gene_Symbol=CSTA Cystatin-A	9606	4	1.6293	0.257213	1.69044	0.110452
652	8.72	8.72	6.495	IPI:IPI00783097.3	Gene_Symbol=GARS Glycyl-tRNA synthetase	9606	4	0.549541	0.16274	0.666807	0.296572
653	8.71	26.74	75.51	IPI:IPI00473011.3	Gene_Symbol=HBD;HBB Hemoglobin subunit delta	9606	28	1.11686	0.712877	0.972747	0.998201
654	8.71	8.74	4.803	IPI:IPI00844578.1	Gene_Symbol=DHX9 ATP-dependent RNA helicase A	9606	5	0.529663	0.297894	0.787046	0.697098
655	8.71	8.72	41.74	IPI:IPI00219156.7	Gene_Symbol=RPL30 60S ribosomal protein L30	9606	8	1.09648	0.602641	0.816582	0.670928
656	8.66	11.52	20.06	IPI:IPI00012119.1	Gene_Symbol=DCN Isoform A of Decorin precursor	9606	5	1.40605	0.182322	0.77983	0.313793
657	8.66	8.67	13.14	IPI:IPI00007676.3	Gene_Symbol=HSD17B12 Estradiol 17-beta-dehydrogenase 12	9606	4	0.981748	0.544732	1.04713	0.711556
658	8.65	8.65	24.78	IPI:IPI00452731.6	Gene_Symbol=NDUFA7 NADH dehydrogenase [ubiquinone] 1 alpha subcomplex subunit 7	9606	4	1.65959	0.153414	0.912011	0.878141
659	8.64	8.67	10.97	IPI:IPI00026059.2	Gene_Symbol=SNTB1 Isoform 1 of Beta-1-syntrophin	9606	4	1.02802	0.861333	0.794328	0.1881
660	8.63	8.63	10.16	IPI:IPI00296141.3	Gene_Symbol=DPP7 Dipeptidyl-peptidase 2 precursor	9606	3	1.20226	0.318098	0.879022	0.414873
661	8.63	8.63	13.49	IPI:IPI00871140.1	Gene_Symbol=NP Purine nucleoside phosphorylase	9606	5	1	0.959345	1.25892	0.488182
662	8.61	8.61	25	IPI:IPI00215719.6	Gene_Symbol=RPL18 60S ribosomal protein L18	9606	8	1.05682	0.606364	0.679204	0.187154
663	8.61	8.61	38.19	IPI:IPI00874051.1	Gene_Symbol=UBE2N Ubiquitin carrier protein (Fragment)	9606	5	1.21339	0.869722	0.322107	0.127541
664	8.6	8.6	36.89	IPI:IPI00797738.1	Gene_Symbol=COX6B1 12 kDa protein	9606	5	1.64437	0.249307	1.01859	0.978346
665	8.6	8.6	18.79	IPI:IPI00166729.4	Gene_Symbol=AZGP1 alpha-2-glycoprotein 1, zinc	9606	5	1.14815	0.709836	1.21339	0.657678
666	8.56	38.12	66.15	IPI:IPI00216457.7	Gene_Symbol=HIST2H2AA3;HIST2H2AA4 Histone H2A type 2-A	9606	45
667	8.55	8.76	19.86	IPI:IPI00030023.3	Gene_Symbol=HNMT Histamine N-methyltransferase	9606	6	2.05116	0.209964	1.51356	0.279852
668	8.55	8.63	38.83	IPI:IPI00027448.3	Gene_Symbol=ATP5L ATP synthase subunit g, mitochondrial	9606	5	1.04713	0.820259	1.0666	0.53181
669	8.54	8.55	20.73	IPI:IPI00010204.1	Gene_Symbol=SFRS3 Splicing factor, arginine/serine-rich 3	9606	7	0.698232	0.479305	1.1695	0.71059
670	8.5	8.54	10.84	IPI:IPI00874185.1	Gene_Symbol=HIBCH 46 kDa protein	9606	4	0.946237	0.713238	2.03236	0.113993
671	8.49	8.53	14.29	IPI:IPI00401264.5	Gene_Symbol=TXNDC4 Thioredoxin domain-containing protein 4 precursor	9606	4	1.00925	0.947975	1.05682	0.777566
672	8.48	8.55	6.929	IPI:IPI00011603.2	Gene_Symbol=PSMD3 26S proteasome non-ATPase regulatory subunit 3	9606	5	0.801678	0.420247	1.08643	0.641424
673	8.46	8.46	10.51	IPI:IPI00011200.5	Gene_Symbol=PHGDH D-3-phosphoglycerate dehydrogenase	9606	4	2.63027	0.149182	1.99526	0.176453
674	8.45	8.45	5.505	IPI:IPI00001466.2	Gene_Symbol=EML4 Echinoderm microtubule-associated protein-like 4	9606	4	1.24738	0.230484	0.313329	0.0157285
675	8.4	8.84	18.48	IPI:IPI00465361.4	Gene_Symbol=RPL13 60S ribosomal protein L13	9606	5	0.654636	0.432289	0.685488	0.659793
676	8.4	8.54	9.2	IPI:IPI00024934.4	Gene_Symbol=MUT Methylmalonyl-CoA mutase, mitochondrial precursor	9606	6	2.44343	0.297932	1.41906	0.328205
677	8.38	8.56	13.2	IPI:IPI00022488.1	Gene_Symbol=HPX Hemopexin precursor	9606	3	0.937562	0.58455	1.04713	0.676421
678	8.38	8.39	19.08	IPI:IPI00871176.1	Gene_Symbol=NIPSNAP3A 32 kDa protein	9606	5	1.04713	0.665879	0.912011	0.744138
679	8.36	8.36	12.28	IPI:IPI00383879.6	Gene_Symbol=AADAC Arylacetamide deacetylase	9606	4	0.954993	0.744067	1.20226	0.373932
680	8.35	8.52	13	IPI:IPI00090807.6	Gene_Symbol=METTL7B Methyltransferase like 7B	9606	4	1.25893	0.438293	0.963829	0.861085
681	8.35	8.4	12.85	IPI:IPI00006952.3	Gene_Symbol=LACTB2 Beta-lactamase-like protein 2	9606	4	0.928966	0.786784	1.11686	0.380518
682	8.35	8.35	13.95	IPI:IPI00013957.1	Gene_Symbol=SLC25A20 Mitochondrial carnitine/acylcarnitine carrier protein	9606	4	1.30617	0.423044	1	0.928163
683	8.34	8.49	5.263	IPI:IPI00293464.5	Gene_Symbol=DDB1 DNA damage-binding protein 1	9606	4	0.487529	0.288463	0.963829	0.808689
684	8.32	8.44	11.82	IPI:IPI00105598.3	Gene_Symbol=PSMD11 Proteasome 26S non-ATPase subunit 11 variant (Fragment)	9606	4	0.672977	0.475837	1.14815	0.824265
685	8.32	8.37	12.36	IPI:IPI00553131.2	Gene_Symbol=GALE UDP-glucose 4-epimerase	9606	3	1	0.949739	1.15878	0.669428
686	8.31	8.35	13.28	IPI:IPI00032826.1	Gene_Symbol=ST13 Hsc70-interacting protein	9606	5	0.591562	0.117304	1.09648	0.713288
687	8.31	8.32	10.22	IPI:IPI00009634.1	Gene_Symbol=SQRDL Sulfide:quinone oxidoreductase, mitochondrial precursor	9606	4	1.0666	0.948883	0.648634	0.25016
688	8.3	8.3	18.68	IPI:IPI00791403.1	Gene_Symbol=RBP1 21 kDa protein	9606	5	2.14783	0.281556	0.737904	0.575081
689	8.29	10.56	14.4	IPI:IPI00292698.3	Gene_Symbol=ADH6 Alcohol dehydrogenase 6	9606	6	2.10863	0.235718	2.03236	0.152091
690	8.26	8.26	17.14	IPI:IPI00045396.1	Gene_Symbol=CALU Isoform 2 of Calumenin precursor	9606	4	0.787046	0.234433	1.08643	0.559782
691	8.25	8.25	11.11	IPI:IPI00016862.1	Gene_Symbol=GSR Isoform Mitochondrial of Glutathione reductase, mitochondrial precursor	9606	4	1.01859	0.935092	0.816582	0.770477
692	8.23	8.44	3.802	IPI:IPI00009342.1	Gene_Symbol=IQGAP1 Ras GTPase-activating-like protein IQGAP1	9606	4	1.7378	0.0824214	0.49204	0.0391648
693	8.23	8.23	25.76	IPI:IPI00002149.1	Gene_Symbol=SAR1B GTP-binding protein SAR1b	9606	7	1.0666	0.293999	2.88403	0.156551
694	8.22	13.79	10.91	IPI:IPI00004358.4	Gene_Symbol=PYGB Glycogen phosphorylase, brain form	9606	8	1.04713	0.925986	0.666807	0.663439
695	8.2	8.29	15.43	IPI:IPI00219478.3	Gene_Symbol=PSAT1 Isoform 2 of Phosphoserine aminotransferase	9606	6	1.1272	0.573033	1.72187	0.125899
696	8.16	8.18	10.79	IPI:IPI00884896.1	Gene_Symbol=TXNRD1 Isoform 1 of Thioredoxin reductase 1, cytoplasmic	9606	4	0.444631	0.184428	0.744732	0.49326
697	8.16	8.17	9.008	IPI:IPI00879259.1	Gene_Symbol=EWSR1 Ewing sarcoma breakpoint region 1	9606	4	0.751623	0.497992	1.30617	0.492403
698	8.15	8.15	12.45	IPI:IPI00742696.2	Gene_Symbol=GC vitamin D-binding protein precursor	9606	5	0.322107	0.220031	2.67917	0.46262
699	8.12	8.12	55.06	IPI:IPI00895884.1	Gene_Symbol=HLA-DRB2;HLA-DRB1;LOC100133583;ZNF749;HLA-DRB5;HLA-DRB4;HLA-DRB3;LOC100133661;hCG_1998957;HLA-DQB2;RNASE2;LOC100133811;LOC100133484;HLA-DQB1 MHC class II antigen (Fragment)	9606	4	1.0666	0.867374	0.353183	0.223236
700	8.11	8.36	48.08	IPI:IPI00218568.7	Gene_Symbol=PCBD1 Pterin-4-alpha-carbinolamine dehydratase	9606	6	2.24905	0.00873067	1.36773	0.263003
701	8.11	8.12	18.15	IPI:IPI00002745.1	Gene_Symbol=CTSZ Cathepsin Z precursor	9606	8	2.51189	0.380303	0.660694	0.80169
702	8.11	8.11	9.342	IPI:IPI00873506.1	Gene_Symbol=GDA Guanine aminohydrolase	9606	3	1.97697	0.101572	1.28233	0.633087
703	8.11	8.11	40	IPI:IPI00655650.2	Gene_Symbol=LOC728937;RPS26 40S ribosomal protein S26	9606	5	2.80543	0.456924	0.444631	0.526148
704	8.11	8.11	40.14	IPI:IPI00002535.2	Gene_Symbol=FKBP2 FK506-binding protein 2 precursor	9606	6	1.14815	0.772557	1.35519	0.727498
705	8.1	8.92	29.27	IPI:IPI00412607.6	Gene_Symbol=RPL35 60S ribosomal protein L35	9606	5	0.895365	0.446939	1	0.832012
706	8.1	8.11	23.05	IPI:IPI00465132.4	Gene_Symbol=COPE Coatomer subunit epsilon	9606	4	0.895365	0.637781	1.01859	0.830605
707	8.1	8.1	18.25	IPI:IPI00873716.1	Gene_Symbol=TMPO Lamina-associated polypeptide 2, isoforms beta/gamma variant (Fragment)	9606	4	0.654636	0.24208	0.77983	0.74106
708	8.08	8.13	6.026	IPI:IPI00027626.3	Gene_Symbol=CCT6A T-complex protein 1 subunit zeta	9606	3	0.937562	0.992406	0.946237	0.364045
709	8.08	8.11	10.82	IPI:IPI00290085.2	Gene_Symbol=CDH2 Cadherin-2 precursor	9606	6	1.01859	0.998933	0.981748	0.980958
710	8.08	8.08	22.05	IPI:IPI00450235.1	Gene_Symbol=YBX1 Nuclease sensitive element binding protein-1	9606	4	1.19124	0.370677	0.698232	0.252809
711	8.07	8.07	11.36	IPI:IPI00027933.3	Gene_Symbol=PSMB10 Proteasome subunit beta type-10 precursor	9606	4	1.07647	0.826374	0.744732	0.497922
712	8.07	8.07	16.26	IPI:IPI00301936.3	Gene_Symbol=ELAVL1 ELAV-like protein 1	9606	4	1.01859	0.896056	0.903649	0.648323
713	8.06	8.07	9.597	IPI:IPI00871391.1	Gene_Symbol=XRCC5 Putative uncharacterized protein XRCC5	9606	5	0.501187	0.168321	0.731139	0.545083
714	8.06	8.06	16.15	IPI:IPI00001661.3	Gene_Symbol=RCC1 regulator of chromosome condensation 1 isoform a	9606	6	0.879023	0.622465	1.00925	0.92124
715	8.05	8.2	15.93	IPI:IPI00010402.2	Gene_Symbol=SH3BGRL3 Putative uncharacterized protein	9606	8	2.70396	0.275049	0.474242	0.372245
716	8.05	8.05	25.35	IPI:IPI00794659.1	Gene_Symbol=RPS20 16 kDa protein	9606	5	1.24738	0.65559	0.570164	0.440529
717	8.04	8.04	13.47	IPI:IPI00033025.8	Gene_Symbol=SEPT7 Isoform 1 of Septin-7	9606	4	0.765597	0.728909	0.92045	0.874161
718	8.04	8.04	48.67	IPI:IPI00015077.1	Gene_Symbol=EIF1 Eukaryotic translation initiation factor 1	9606	5	1.09648	0.488635	0.981748	0.955042
719	8.03	8.14	8.466	IPI:IPI00016457.4	Gene_Symbol=CRAT Isoform 1 of Carnitine O-acetyltransferase	9606	4	1.09648	0.58216	0.981748	0.986968
720	8.03	8.13	12.43	IPI:IPI00217117.3	Gene_Symbol=GLYCTK Isoform 1 of Glycerate kinase	9606	3	2.07014	0.3123	1.61436	0.429221
721	8.03	8.04	8.557	IPI:IPI00007935.4	Gene_Symbol=PDLIM5 PDZ and LIM domain protein 5	9606	3	1.2942	0.197121	0.937562	0.83731
722	8.03	8.04	18.48	IPI:IPI00795769.1	Gene_Symbol=- 52 kDa protein	9606	4	0.787046	0.32945	1.0666	0.720453
723	8.03	8.03	13.44	IPI:IPI00008998.2	Gene_Symbol=PTPLAD1 Protein tyrosine phosphatase-like protein PTPLAD1	9606	4	0.928966	0.87532	1.23595	0.628963
724	8.02	8.12	7.951	IPI:IPI00000105.4	Gene_Symbol=MVP Major vault protein	9606	4	0.642688	0.303462	0.679204	0.396518
725	8.02	8.04	17.8	IPI:IPI00221298.1	Gene_Symbol=NDUFV1 Isoform 2 of NADH dehydrogenase [ubiquinone] flavoprotein 1, mitochondrial precursor	9606	4	1.02802	0.860588	1.19124	0.111425
726	8.02	8.02	34.43	IPI:IPI00872408.1	Gene_Symbol=MT1X Metallothionein	9606	4	3.56451	0.299702	2.53513	0.301724
727	8.01	8.07	8.193	IPI:IPI00218466.6	Gene_Symbol=SEC61A1 Isoform 1 of Protein transport protein Sec61 subunit alpha isoform 1	9606	4	0.544503	0.161735	1.40605	0.479431
728	8.01	8.01	6.367	IPI:IPI00292530.1	Gene_Symbol=ITIH1 Inter-alpha-trypsin inhibitor heavy chain H1 precursor	9606	5	0.772681	0.469661	0.816582	0.485516
729	8	32.95	50.45	IPI:IPI00011654.2	Gene_Symbol=TUBB Tubulin beta chain	9606	31	0.751623	0.525856	0.879022	0.850348
730	8	12.02	27.23	IPI:IPI00003881.5	Gene_Symbol=HNRNPF Heterogeneous nuclear ribonucleoprotein F	9606	8	1.08643	0.922518	0.870964	0.82626
731	8	8.14	19.35	IPI:IPI00219865.1	Gene_Symbol=DIABLO Isoform 2 of Diablo homolog, mitochondrial precursor	9606	4	1.04713	0.838452	0.946237	0.745794
732	8	8.05	15.07	IPI:IPI00005682.3	Gene_Symbol=HSD11B1 Corticosteroid 11-beta-dehydrogenase isozyme 1	9606	5	4.2462	0.14598	1.55597	0.278193
733	8	8	26.28	IPI:IPI00830136.1	Gene_Symbol=C1orf31 Isoform 2 of Uncharacterized protein C1orf31	9606	4	1.11686	0.459181	1.03753	0.90917
734	8	8	29.07	IPI:IPI00479905.5	Gene_Symbol=NDUFB10 NADH dehydrogenase [ubiquinone] 1 beta subcomplex subunit 10	9606	4	1.48594	0.171111	1.20226	0.574441
735	7.99	8.02	6.491	IPI:IPI00797646.4	Gene_Symbol=GLB1 galactosidase, beta 1 isoform b	9606	5	0.972747	0.926699	1.21339	0.306314
736	7.98	7.98	18.95	IPI:IPI00025341.2	Gene_Symbol=BDH1 D-beta-hydroxybutyrate dehydrogenase, mitochondrial precursor	9606	5	1.38038	0.480434	2.1677	0.245114
737	7.97	8	6.667	IPI:IPI00017375.2	Gene_Symbol=SEC23A Protein transport protein Sec23A	9606	4	1.03753	0.8117	1.15878	0.263066
738	7.91	8.13	9.647	IPI:IPI00873222.2	Gene_Symbol=CCT4 T-complex protein 1, delta subunit	9606	4	0.879023	0.715802	0.855067	0.658561
739	7.89	8.03	12.27	IPI:IPI00011126.6	Gene_Symbol=PSMC1 26S protease regulatory subunit 4	9606	3	0.539511	0.181266	1.97697	0.123975
740	7.85	7.86	12.12	IPI:IPI00745089.2	Gene_Symbol=A1BG alpha 1B-glycoprotein precursor	9606	7	0.717794	0.502409	0.879022	0.983405
741	7.84	10.32	8.239	IPI:IPI00030275.5	Gene_Symbol=TRAP1 Heat shock protein 75 kDa, mitochondrial precursor	9606	7	0.990832	0.962113	1.03753	0.782791
742	7.84	7.84	18.48	IPI:IPI00003833.3	Gene_Symbol=MTCH2 Mitochondrial carrier homolog 2	9606	3	0.77983	0.450603	1.14815	0.524334
743	7.84	7.84	14.25	IPI:IPI00871849.1	Gene_Symbol=APOL3 39 kDa protein	9606	4	2.70396	0.362819	1.10662	0.803401
744	7.82	7.84	1.563	IPI:IPI00743248.5	Gene_Symbol=TNXB DJ34F7.1.1	9606	4	1.24738	0.606067	0.679204	0.301046
745	7.82	7.83	8.318	IPI:IPI00642238.4	Gene_Symbol=HP1BP3 Isoform 1 of Heterochromatin protein 1-binding protein 3	9606	4	0.474242	0.15062	1.64437	0.375253
746	7.77	7.84	26.91	IPI:IPI00016568.1	Gene_Symbol=AK3L2;AK3L1 Adenylate kinase isoenzyme 4, mitochondrial	9606	4	1.03753	0.923938	1.03753	0.808739
747	7.76	7.99	1.732	IPI:IPI00298994.6	Gene_Symbol=TLN1 Talin-1	9606	3	0.963829	0.841774	0.847227	0.651681
748	7.76	7.76	25.45	IPI:IPI00029731.8	Gene_Symbol=RPL35A 60S ribosomal protein L35a	9606	4	0.954993	0.261588	0.801678	0.155079
749	7.72	13.12	25.9	IPI:IPI00014363.1	Gene_Symbol=BHMT2 Betaine--homocysteine S-methyltransferase 2	9606	6	4.65586	0.23259	0.704693	0.395162
750	7.71	7.71	11.54	IPI:IPI00884105.1	Gene_Symbol=LAMP1 Lysosome-associated membrane glycoprotein 1 precursor	9606	6	2.12814	0.170575	0.758578	0.490808
751	7.71	7.71	30.22	IPI:IPI00443909.1	Gene_Symbol=CNPY2 Isoform 1 of Protein canopy homolog 2 precursor	9606	5	1.44544	0.797043	0.787046	0.218144
752	7.7	7.73	4.686	IPI:IPI00848265.1	Gene_Symbol=CTNND1 Putative uncharacterized protein DKFZp781O2021	9606	4	2.37684	0.182906	0.452898	0.291522
753	7.7	7.71	5.816	IPI:IPI00297492.2	Gene_Symbol=STT3A Dolichyl-diphosphooligosaccharide--protein glycosyltransferase subunit STT3A	9606	4	0.413047	0.100938	1.83654	0.248993
754	7.69	7.71	15.79	IPI:IPI00646059.1	Gene_Symbol=SET SET translocation	9606	5	0.539511	0.396685	0.376704	0.472572
755	7.69	7.7	4.442	IPI:IPI00027442.4	Gene_Symbol=AARS Alanyl-tRNA synthetase, cytoplasmic	9606	3	0.751623	0.753237	0.801678	0.606037
756	7.68	7.68	7.397	IPI:IPI00296534.1	Gene_Symbol=FBLN1 Isoform D of Fibulin-1 precursor	9606	3	1.23595	0.228309	0.660694	0.0419454
757	7.67	7.67	13.48	IPI:IPI00419942.1	Gene_Symbol=TPSB2 TPSB2 protein	9606	4	15.417	0.10372	0.37325	0.237596
758	7.62	7.64	11.42	IPI:IPI00017184.2	Gene_Symbol=EHD1 EH domain-containing protein 1	9606	3	1.24738	0.57942	0.912011	0.83251
759	7.61	7.63	7.391	IPI:IPI00016827.1	Gene_Symbol=SLC27A5 Bile acyl-CoA synthetase	9606	3	1.78649	0.174387	2.22844	0.0426931
760	7.6	7.61	46.41	IPI:IPI00414554.5	Gene_Symbol=ARPC5L Actin-related protein 2/3 complex subunit 5-like protein	9606	3	2.67917	0.189292	0.483059	0.265487
761	7.6	7.6	29.87	IPI:IPI00021347.1	Gene_Symbol=UBE2L3 Ubiquitin-conjugating enzyme E2 L3	9606	4	0.981748	0.865918	0.954993	0.988562
762	7.58	7.74	25.82	IPI:IPI00873632.1	Gene_Symbol=RAB2A 24 kDa protein	9606	6	0.597035	0.28881	1.1272	0.830056
763	7.56	7.56	9.249	IPI:IPI00299095.2	Gene_Symbol=SNX2 Sorting nexin-2	9606	4	0.887156	0.36747	1.03753	0.631178
764	7.55	7.55	16.33	IPI:IPI00016405.1	Gene_Symbol=OCIAD1 Isoform 1 of OCIA domain-containing protein 1	9606	3	0.990832	0.995392	1	0.975844
765	7.54	9.56	19.15	IPI:IPI00012382.3	Gene_Symbol=SNRPA U1 small nuclear ribonucleoprotein A	9606	5	0.92045	0.767513	0.642688	0.524481
766	7.52	7.55	15.88	IPI:IPI00217277.1	Gene_Symbol=SLC25A10 Isoform 2 of Mitochondrial dicarboxylate carrier	9606	4	1	0.783861	1.02802	0.776153
767	7.52	7.53	34.01	IPI:IPI00304409.3	Gene_Symbol=CARHSP1 Calcium-regulated heat stable protein 1	9606	4	4.69894	0.0853696	0.809096	0.529054
768	7.5	7.51	44.37	IPI:IPI00550234.4	Gene_Symbol=ARPC5 Isoform 1 of Actin-related protein 2/3 complex subunit 5	9606	4	1.45881	0.0933448	0.751623	0.192423
769	7.49	7.59	5.891	IPI:IPI00873767.1	Gene_Symbol=FUBP1 68 kDa protein	9606	4	0.895365	0.801698	0.946237	0.747477
770	7.48	7.53	4.389	IPI:IPI00003905.1	Gene_Symbol=SLC2A2 Solute carrier family 2, facilitated glucose transporter member 2	9606	3	1.47231	0.949604	1.65959	0.464645
771	7.46	7.46	16.71	IPI:IPI00873027.2	Gene_Symbol=FLJ10769 Isoform 1 of Uncharacterized protein FLJ10769 precursor	9606	4	1.49968	0.163559	0.787046	0.365528
772	7.44	7.45	5.556	IPI:IPI00479108.1	Gene_Symbol=CPT1A Isoform 2 of Carnitine O-palmitoyltransferase I, liver isoform	9606	3	0.946237	0.878565	0.751623	0.463262
773	7.41	7.69	22.15	IPI:IPI00216231.2	Gene_Symbol=SNAP23 Isoform SNAP-23b of Synaptosomal-associated protein 23	9606	3	0.724436	0.819896	0.711214	0.606158
774	7.41	7.46	8.696	IPI:IPI00027851.1	Gene_Symbol=HEXA Beta-hexosaminidase subunit alpha precursor	9606	4	0.928966	0.808162	1.09648	0.697007
775	7.41	7.43	23.61	IPI:IPI00215893.8	Gene_Symbol=HMOX1 Heme oxygenase 1	9606	4	1.08643	0.29288	0.895365	0.276311
776	7.37	16.25	34.01	IPI:IPI00220642.7	Gene_Symbol=YWHAG 14-3-3 protein gamma	9606	13	0.870964	0.343451	0.963829	0.975743
777	7.34	7.37	9.246	IPI:IPI00008867.1	Gene_Symbol=GYS2 Glycogen [starch] synthase, liver	9606	3	2.88403	0.111111	1.23595	0.681493
778	7.34	7.35	7.514	IPI:IPI00337741.4	Gene_Symbol=APEH Acylamino-acid-releasing enzyme	9606	5	0.990832	0.963803	0.963829	0.835046
779	7.34	7.35	31.72	IPI:IPI00216153.7	Gene_Symbol=RPS15 40S ribosomal protein S15	9606	9	1.00925	0.873259	0.685488	0.772369
780	7.31	7.31	20.34	IPI:IPI00009253.2	Gene_Symbol=NAPA Alpha-soluble NSF attachment protein	9606	5	0.787046	0.52784	0.92045	0.800533
781	7.31	7.31	27.86	IPI:IPI00016608.1	Gene_Symbol=TMED2 Transmembrane emp24 domain-containing protein 2 precursor	9606	7	1.07647	0.671436	0.946237	0.686886
782	7.27	7.28	10.22	IPI:IPI00418446.4	Gene_Symbol=ASAH1 N-acylsphingosine amidohydrolase 1 isoform b	9606	3	2.65461	0.101129	0.457088	0.0489577
783	7.25	7.45	10.51	IPI:IPI00847689.1	Gene_Symbol=HTATIP2 HIV-1 Tat interactive protein 2, 30kDa isoform a	9606	3	0.787046	0.662065	0.772681	0.637366
784	7.25	7.25	15.14	IPI:IPI00874235.1	Gene_Symbol=ERGIC1 35 kDa protein	9606	4	0.619441	0.625421	2.24905	0.283075
785	7.24	7.33	15.33	IPI:IPI00877103.1	Gene_Symbol=SNRPB Uncharacterized protein SNRPB	9606	4	1.45881	0.648061	0.405508	0.445949
786	7.24	7.24	13.93	IPI:IPI00847398.1	Gene_Symbol=DECR2 2,4-dienoyl CoA reductase 2, peroxisomal	9606	3	0.597035	0.47965	0.666807	0.16796
787	7.23	7.65	22.36	IPI:IPI00795705.1	Gene_Symbol=AIF1 Allograft inflammatory factor 1	9606	3	3.28095	0.179064	0.390841	0.100015
788	7.22	7.33	14.36	IPI:IPI00012535.1	Gene_Symbol=DNAJA1 DnaJ homolog subfamily A member 1	9606	3	0.824138	0.817154	1.09648	0.947245
789	7.2	7.23	12.99	IPI:IPI00218019.1	Gene_Symbol=BSG Isoform 1 of Basigin precursor	9606	4	0.963829	0.752478	1.02802	0.795236
790	7.2	7.2	9.78	IPI:IPI00008223.3	Gene_Symbol=RAD23B UV excision repair protein RAD23 homolog B	9606	4	0.937562	0.845004	1.02802	0.923148
791	7.19	7.2	13.28	IPI:IPI00029133.4	Gene_Symbol=ATP5F1 ATP synthase subunit b, mitochondrial precursor	9606	3	0.580764	0.361383	1.6293	0.408514
792	7.18	7.18	7.94	IPI:IPI00025366.4	Gene_Symbol=CS Citrate synthase, mitochondrial precursor	9606	3	0.60256	0.248944	1.24738	0.47787
793	7.17	7.18	13.98	IPI:IPI00023591.1	Gene_Symbol=PURA Transcriptional activator protein Pur-alpha	9606	3	2.03236	0.122597	0.794328	0.379647
794	7.15	11.32	40.96	IPI:IPI00413344.3	Gene_Symbol=CFL2 Cofilin-2	9606	8	1.36773	0.404267	1.27057	0.528164
795	7.14	8.41	2.247	IPI:IPI00337335.6	Gene_Symbol=MYH14 Isoform 1 of Myosin-14	9606	3
796	7.13	7.14	10.38	IPI:IPI00023728.1	Gene_Symbol=GGH Gamma-glutamyl hydrolase precursor	9606	3	0.580764	0.132649	0.440555	0.271298
797	7.12	7.12	19.32	IPI:IPI00291643.3	Gene_Symbol=SPRYD4 SPRY domain-containing protein 4	9606	3	1.77011	0.696619	0.981748	0.917791
798	7.1	7.66	12.66	IPI:IPI00384297.2	Gene_Symbol=CBR4 Isoform 1 of Carbonyl reductase 4	9606	3	1.72187	0.355362	0.990832	0.976277
799	7.09	7.09	9.735	IPI:IPI00006957.3	Gene_Symbol=DHRS7 Isoform 1 of Dehydrogenase/reductase SDR family member 7 precursor	9606	3	0.879023	0.830464	1.39316	0.641224
800	7.08	7.18	10.85	IPI:IPI00744184.1	Gene_Symbol=ARSA Arylsulfatase A precursor	9606	3	1.14815	0.773145	0.937562	0.912767
801	7.06	7.07	8.635	IPI:IPI00645192.3	Gene_Symbol=MECP2 Isoform B of Methyl-CpG-binding protein 2	9606	3	0.772681	0.615467	0.903649	0.883391
802	7.04	7.11	3.94	IPI:IPI00470790.2	Gene_Symbol=UROC1 Urocanase family protein	9606	2	1.41906	0.505027	0.787046	0.662554
803	7.03	7.03	14.2	IPI:IPI00305360.2	Gene_Symbol=AGMAT Agmatinase, mitochondrial precursor	9606	4	0.77983	0.895402	1.88799	0.0834914
804	7	7.8	14.34	IPI:IPI00009931.3	Gene_Symbol=HDHD3 Haloacid dehalogenase-like hydrolase domain-containing protein 3	9606	4	1.11686	0.330425	0.928966	0.829041
805	7	7.04	12.58	IPI:IPI00555857.1	Gene_Symbol=SFRS5 CS0DF038YO05 variant (Fragment)	9606	3	1.21339	0.442626	0.912011	0.718421
806	6.98	6.98	27.19	IPI:IPI00828189.1	Gene_Symbol=PCMT1 Isoform 2 of Protein-L-isoaspartate(D-aspartate) O-methyltransferase	9606	5	1.08643	0.643007	0.937562	0.779392
807	6.97	6.98	10.43	IPI:IPI00007058.1	Gene_Symbol=CORO1B Coronin-1B	9606	3	0.954993	0.920453	0.946237	0.829994
808	6.97	6.97	20.86	IPI:IPI00027692.1	Gene_Symbol=TTPA Alpha-tocopherol transfer protein	9606	4	0.237684	0.289076	3.83707	0.276743
809	6.96	6.96	6.658	IPI:IPI00017292.1	Gene_Symbol=CTNNB1 Isoform 1 of Catenin beta-1	9606	3	1.35519	0.410875	1.1272	0.617839
810	6.94	7	5.675	IPI:IPI00026665.2	Gene_Symbol=QARS Glutaminyl-tRNA synthetase	9606	3	1.03753	0.810806	0.870964	0.664593
811	6.93	7.01	3.362	IPI:IPI00456695.1	Gene_Symbol=PSMD1 Isoform 2 of 26S proteasome non-ATPase regulatory subunit 1	9606	2	0.855067	0.339943	1.10662	0.660662
812	6.92	6.96	9.165	IPI:IPI00647400.1	Gene_Symbol=RNPEP Uncharacterized protein RNPEP	9606	3	0.870964	0.710754	1.13763	0.670936
813	6.92	6.92	20.77	IPI:IPI00847986.1	Gene_Symbol=RPS24 Isoform 2 of 40S ribosomal protein S24	9606	7	2.24905	0.134986	0.724436	0.435758
814	6.89	6.96	26.98	IPI:IPI00239077.5	Gene_Symbol=HINT1 Histidine triad nucleotide-binding protein 1	9606	3	3.22107	0.264995	1.40605	0.405731
815	6.89	6.89	50	IPI:IPI00024976.5	Gene_Symbol=TOMM22 Mitochondrial import receptor subunit TOM22 homolog	9606	5	0.772681	0.89787	0.972747	0.972405
816	6.88	6.94	9.695	IPI:IPI00790115.1	Gene_Symbol=SLC25A3 cDNA FLJ90278 fis, clone NT2RP1000325, highly similar to Phosphate carrier protein, mitochondrialprecursor	9606	4	0.57544	0.0494799	1.40605	0.219233
817	6.85	6.96	4.405	IPI:IPI00012268.3	Gene_Symbol=PSMD2 26S proteasome non-ATPase regulatory subunit 2	9606	4	1.0666	0.824948	0.855067	0.911834
818	6.84	6.85	6.865	IPI:IPI00290204.1	Gene_Symbol=SNRP70 Isoform 1 of U1 small nuclear ribonucleoprotein 70 kDa	9606	3	0.981748	0.945477	1.13763	0.864476
819	6.8	6.83	10.11	IPI:IPI00465121.1	Gene_Symbol=GNAI2 Galphai2 protein	9606	3	1.05682	0.896658	0.912011	0.861425
820	6.8	6.8	16.81	IPI:IPI00298828.3	Gene_Symbol=APOH Beta-2-glycoprotein 1 precursor	9606	3	0.258226	0.118291	3.0761	0.27126
821	6.79	7.77	6.036	IPI:IPI00023785.6	Gene_Symbol=DDX17 DEAD box polypeptide 17 isoform 1	9606	5	0.862979	0.437884	0.855067	0.391097
822	6.79	6.81	31.25	IPI:IPI00219153.4	Gene_Symbol=RPL22 60S ribosomal protein L22	9606	6	1.1695	0.253356	0.831764	0.260524
823	6.78	6.78	33.11	IPI:IPI00019038.1	Gene_Symbol=LYZ Lysozyme C precursor	9606	3	2.85759	0.107296	0.291072	0.0989213
824	6.72	6.73	3.792	IPI:IPI00307162.2	Gene_Symbol=VCL Isoform 2 of Vinculin	9606	3	1.1272	0.980184	0.340408	0.264643
825	6.71	6.71	13.52	IPI:IPI00215911.3	Gene_Symbol=APEX1 DNA-(apurinic or apyrimidinic site) lyase	9606	4	0.887156	0.378887	0.946237	0.819919
826	6.7	6.71	5.333	IPI:IPI00030781.1	Gene_Symbol=STAT1 Isoform Alpha of Signal transducer and activator of transcription 1-alpha/beta	9606	3	1	0.8192	0.787046	0.894138
827	6.67	6.67	5.735	IPI:IPI00328170.9	Gene_Symbol=GCS1 Mannosyl-oligosaccharide glucosidase	9606	4	1.20226	0.67551	1.20226	0.661607
828	6.66	6.71	13.11	IPI:IPI00396630.3	Gene_Symbol=PRKACA Isoform 1 of cAMP-dependent protein kinase catalytic subunit alpha	9606	4	0.765597	0.674636	0.972747	0.918093
829	6.66	6.66	27.7	IPI:IPI00456758.4	Gene_Symbol=RPL27A 60S ribosomal protein L27a	9606	3	1.0666	0.939404	0.636796	0.614077
830	6.65	6.68	29.35	IPI:IPI00414860.6	Gene_Symbol=RPL37A 60S ribosomal protein L37a	9606	3	1.85353	0.0472388	0.879022	0.62412
831	6.65	6.66	8.615	IPI:IPI00293564.5	Gene_Symbol=HMGCL Hydroxymethylglutaryl-CoA lyase, mitochondrial precursor	9606	3	1.41906	0.632196	1.35519	0.461919
832	6.63	6.98	2.005	IPI:IPI00374563.3	Gene_Symbol=AGRN Agrin precursor	9606	3	1.45881	0.502079	0.554626	0.375589
833	6.61	6.65	13.08	IPI:IPI00025039.1	Gene_Symbol=FBL rRNA 2'-O-methyltransferase fibrillarin	9606	3	0.772681	0.331917	1.0666	0.777139
834	6.57	6.69	9.932	IPI:IPI00008575.3	Gene_Symbol=KHDRBS1 Isoform 1 of KH domain-containing, RNA-binding, signal transduction-associated protein 1	9606	3	0.92045	0.835242	1.21339	0.551301
835	6.56	6.67	12.99	IPI:IPI00011635.3	Gene_Symbol=BCL2L13 Isoform 2 of Bcl-2-like 13 protein	9606	3	0.824138	0.778952	1.23595	0.58914
836	6.54	15.76	26.53	IPI:IPI00018146.1	Gene_Symbol=YWHAQ 14-3-3 protein theta	9606	10	0.824138	0.739354	0.787046	0.60858
837	6.54	6.54	38.24	IPI:IPI00293434.2	Gene_Symbol=SRP14 Signal recognition particle 14 kDa protein	9606	3	0.660693	0.831069	0.529663	0.226163
838	6.53	34.39	50.23	IPI:IPI00217465.5	Gene_Symbol=HIST1H1C Histone H1.2	9606	26	0.672977	0.392379	1.22462	0.402441
839	6.53	6.53	14.06	IPI:IPI00022694.3	Gene_Symbol=PSMD4 Isoform Rpn10A of 26S proteasome non-ATPase regulatory subunit 4	9606	3	1.10662	0.552078	0.903649	0.559542
840	6.52	6.6	5.278	IPI:IPI00219078.5	Gene_Symbol=ATP2A2 Isoform SERCA2B of Sarcoplasmic/endoplasmic reticulum calcium ATPase 2	9606	4	0.469894	0.146344	1.05682	0.889911
841	6.51	6.52	24.65	IPI:IPI00017704.3	Gene_Symbol=COTL1 Coactosin-like protein	9606	2	1.97697	0.31753	0.586138	0.394759
842	6.49	6.49	14.77	IPI:IPI00005087.1	Gene_Symbol=TMOD3 Tropomodulin-3	9606	3	0.903649	0.805802	1.1695	0.524148
843	6.48	6.84	32.13	IPI:IPI00003031.3	Gene_Symbol=ISOC2 Isoform 2 of Isochorismatase domain-containing protein 2, mitochondrial precursor	9606	8	1.80302	0.244067	0.524808	0.275081
844	6.47	6.48	16.61	IPI:IPI00015018.1	Gene_Symbol=PPA1 Inorganic pyrophosphatase	9606	3	0.613762	0.290778	0.855067	0.931658
845	6.44	14.27	21.77	IPI:IPI00218319.3	Gene_Symbol=TPM3 Isoform 2 of Tropomyosin alpha-3 chain	9606	6	0.990832	0.777528	1.00925	0.971557
846	6.44	6.64	3.138	IPI:IPI00743104.2	Gene_Symbol=ITGA1 Integrin alpha-1 precursor	9606	3	0.990832	0.936057	0.963829	0.831037
847	6.44	6.48	11.89	IPI:IPI00015833.1	Gene_Symbol=CHCHD3 Coiled-coil-helix-coiled-coil-helix domain-containing protein 3, mitochondrial precursor	9606	3	0.895365	0.817946	1.21339	0.48907
848	6.42	6.42	6.08	IPI:IPI00291930.5	Gene_Symbol=CLINT1 Isoform 1 of Clathrin interactor 1	9606	3	1.00925	0.991623	0.887156	0.800544
849	6.4	6.45	20.61	IPI:IPI00018768.1	Gene_Symbol=TSN Translin	9606	3	0.83946	0.38816	0.325087	0.0831945
850	6.4	6.4	20.71	IPI:IPI00299547.4	Gene_Symbol=LCN2 Neutrophil gelatinase-associated lipocalin precursor	9606	3	2.53513	0.362369	0.328095	0.180504
851	6.39	6.39	7.955	IPI:IPI00022426.1	Gene_Symbol=AMBP AMBP protein precursor	9606	3	0.895365	0.889702	1.01859	0.95559
852	6.38	6.39	6.502	IPI:IPI00003004.1	Gene_Symbol=SLC25A22 Mitochondrial glutamate carrier 1	9606	2	1.41906	0.523417	0.711214	0.551106
853	6.35	6.52	9.091	IPI:IPI00007247.4	Gene_Symbol=PCCB Propionyl-CoA carboxylase beta chain, mitochondrial precursor	9606	3	1.31826	0.526185	1.08643	0.95943
854	6.34	6.35	4.878	IPI:IPI00220007.6	Gene_Symbol=APOL2 Apolipoprotein L2 variant	9606	2	0.895365	0.631294	1.0666	0.911961
855	6.34	6.34	12.97	IPI:IPI00000811.2	Gene_Symbol=PSMB6 Proteasome subunit beta type-6 precursor	9606	3	1.55597	0.198882	0.92045	0.598588
856	6.32	6.34	20.26	IPI:IPI00017510.3	Gene_Symbol=MT-CO2 Cytochrome c oxidase subunit 2	9606	6	1.67494	0.352846	0.990832	0.94763
857	6.31	10.01	14.92	IPI:IPI00472652.1	Gene_Symbol=HLA-C;HLA-B;XXbac-BPG181B23.1;LOC100133382;LOC728687;MICA;HLA-A;LOC441528 HLA class I histocompatibility antigen, B-37 alpha chain precursor	9606	4	0.946237	0.920631	0.679204	0.66217
858	6.31	6.33	7.342	IPI:IPI00293125.5	Gene_Symbol=ACOX2 Peroxisomal acyl-coenzyme A oxidase 2	9606	3
859	6.3	6.3	15.35	IPI:IPI00006865.3	Gene_Symbol=SEC22B Vesicle-trafficking protein SEC22b	9606	3	0.586138	0.796828	2.0893	0.394147
860	6.29	6.32	10.62	IPI:IPI00796242.1	Gene_Symbol=- 33 kDa protein	9606	3	1.49968	0.201017	1.83654	0.459239
861	6.29	6.31	12.92	IPI:IPI00449263.1	Gene_Symbol=ANP32A ANP32A protein (Fragment)	9606	3	0.879023	0.542704	1	0.86517
862	6.27	8.46	10.12	IPI:IPI00789370.1	Gene_Symbol=SHMT2 Serine hydroxymethyltransferase (Fragment)	9606	6	0.698232	0.505215	1.43219	0.449338
863	6.26	6.3	17.34	IPI:IPI00295098.3	Gene_Symbol=SRPRB Signal recognition particle receptor subunit beta	9606	3	1.03753	0.595622	1.00925	0.910125
864	6.26	6.27	15.79	IPI:IPI00796848.1	Gene_Symbol=SFRS2 24 kDa protein	9606	3	0.963829	0.962002	0.77983	0.647604
865	6.25	6.4	7.366	IPI:IPI00018465.1	Gene_Symbol=CCT7 T-complex protein 1 subunit eta	9606	3	0.855067	0.858074	1.52757	0.488569
866	6.25	6.25	27.59	IPI:IPI00658097.1	Gene_Symbol=HMGN1 Uncharacterized protein HMGN1	9606	3	0.461318	0.160195	0.469894	0.122388
867	6.24	8.81	8.199	IPI:IPI00873762.1	Gene_Symbol=TAF15 65 kDa protein	9606	4	0.711214	0.565672	0.801678	0.65718
868	6.24	6.26	58.82	IPI:IPI00010207.1	Gene_Symbol=UFM1 Ubiquitin-fold modifier 1 precursor	9606	4	2.55859	0.131507	1.41906	0.417956
869	6.24	6.24	9.733	IPI:IPI00220566.2	Gene_Symbol=TXNRD2 Isoform 1 of Thioredoxin reductase 2, mitochondrial precursor	9606	3	0.903649	0.773069	1	0.968376
870	6.24	6.24	29.76	IPI:IPI00888491.1	Gene_Symbol=LOC100131572 similar to hCG1783679	9606	3	0.586138	0.614991	0.625173	0.632916
871	6.23	6.5	4.541	IPI:IPI00797126.1	Gene_Symbol=NACA nascent polypeptide-associated complex alpha subunit isoform a	9606	3	0.724436	0.432225	0.765597	0.641784
872	6.22	6.39	2.516	IPI:IPI00844360.1	Gene_Symbol=COL4A1 Collagen alpha-1(IV) chain precursor	9606	3	1.52757	0.247323	0.613762	0.228268
873	6.22	6.22	30.17	IPI:IPI00554681.2	Gene_Symbol=NDUFA5 NADH dehydrogenase [ubiquinone] 1 alpha subcomplex subunit 5	9606	3	1.77011	0.420889	0.946237	0.984359
874	6.21	6.27	5.81	IPI:IPI00789551.1	Gene_Symbol=MATR3 Uncharacterized protein MATR3	9606	3
875	6.21	6.21	30.71	IPI:IPI00020530.1	Gene_Symbol=THEM2 Thioesterase superfamily member 2	9606	5	1.01859	0.800947	1.34276	0.321149
876	6.2	6.78	11.44	IPI:IPI00032139.1	Gene_Symbol=SERPINB9 Serpin B9	9606	4	1.64437	0.427607	0.428549	0.252259
877	6.17	6.36	3.72	IPI:IPI00104074.4	Gene_Symbol=CD163 Isoform 1 of Scavenger receptor cysteine-rich type 1 protein M130 precursor	9606	3	1.41906	0.62425	0.870964	0.89082
878	6.16	6.18	5.996	IPI:IPI00399307.2	Gene_Symbol=PRCP prolylcarboxypeptidase isoform 2 preproprotein	9606	3	1.39316	0.463263	0.654636	0.438628
879	6.15	6.54	17	IPI:IPI00005202.2	Gene_Symbol=PGRMC2 Membrane-associated progesterone receptor component 2	9606	4	1.75388	0.48527	1.07647	0.607535
880	6.15	6.33	7.394	IPI:IPI00556590.2	Gene_Symbol=LOC349114 cDNA FLJ40085 fis, clone TESTI2002993	9606	3	0.903649	0.894852	1.15878	0.838736
881	6.15	6.15	34.26	IPI:IPI00020510.1	Gene_Symbol=CISD1 CDGSH iron sulfur domain-containing protein 1	9606	4	1.02802	0.911273	1.01859	0.774241
882	6.14	6.26	2.734	IPI:IPI00784366.1	Gene_Symbol=AP2B1 Isoform 2 of AP-2 complex subunit beta-1	9606	2	1.10662	0.827781	0.524808	0.352801
883	6.14	6.24	16.51	IPI:IPI00072044.3	Gene_Symbol=C11orf54 Isoform 1 of Ester hydrolase C11orf54	9606	3	0.787046	0.686734	1.99526	0.329816
884	6.14	6.14	35.16	IPI:IPI00887241.1	Gene_Symbol=LOC650788 similar to 40S ribosomal protein S28	9606	5	2.24905	0.200795	0.570164	0.285288
885	6.12	45.96	47.2	IPI:IPI00218896.3	Gene_Symbol=ADH1A Alcohol dehydrogenase 1A	9606	41	8.55067	0.11107	2.0893	0.348619
886	6.12	6.16	4.703	IPI:IPI00329633.5	Gene_Symbol=TARS Threonyl-tRNA synthetase, cytoplasmic	9606	3	0.642688	0.374511	0.981748	0.967051
887	6.12	6.13	7.121	IPI:IPI00386803.4	Gene_Symbol=LASP1 Isoform 2 of LIM and SH3 domain protein 1	9606	2	0.765597	0.510289	1.21339	0.570783
888	6.1	6.15	8.314	IPI:IPI00293303.1	Gene_Symbol=LGMN Legumain precursor	9606	3	2.55859	0.198173	0.83946	0.982073
889	6.08	6.08	12.95	IPI:IPI00830039.1	Gene_Symbol=U2AF2 U2 (RNU2) small nuclear RNA auxiliary factor 2 isoform b	9606	3	1.10662	0.219455	1.04713	0.606759
890	6.07	8.4	64.04	IPI:IPI00008527.3	Gene_Symbol=RPLP1 60S acidic ribosomal protein P1	9606	6	2.88403	0.227728	0.343558	0.223493
891	6.07	6.12	6.915	IPI:IPI00402391.3	Gene_Symbol=HNRNPUL1 Isoform 3 of Heterogeneous nuclear ribonucleoprotein U-like protein 1	9606	3	0.928966	0.788736	0.937562	0.827801
892	6.07	6.07	12.79	IPI:IPI00296526.5	Gene_Symbol=NAGK N-acetyl-D-glucosamine kinase	9606	3	1.15878	0.748361	0.824138	0.739202
893	6.06	6.11	12.64	IPI:IPI00025049.1	Gene_Symbol=M6PR Cation-dependent mannose-6-phosphate receptor precursor	9606	4	1	0.938028	1.41906	0.829108
894	6.05	6.34	13.09	IPI:IPI00304082.8	Gene_Symbol=ISOC1 Isochorismatase domain-containing protein 1	9606	3	1.07647	0.710475	1.0666	0.947998
895	6.05	6.05	10.83	IPI:IPI00003217.3	Gene_Symbol=PSMB7 Proteasome subunit beta type-7 precursor	9606	3	0.928966	0.945214	0.990832	0.901419
896	6.05	6.05	14.47	IPI:IPI00470631.2	Gene_Symbol=COQ9 Isoform 1 of Ubiquinone biosynthesis protein COQ9, mitochondrial precursor	9606	3	2.14783	0.274076	1.57036	0.440282
897	6.05	6.05	15.61	IPI:IPI00028004.2	Gene_Symbol=PSMB3 Proteasome subunit beta type-3	9606	2	1.07647	0.69777	0.981748	0.959978
898	6.04	18.27	17.86	IPI:IPI00451965.1	Gene_Symbol=UGT1A6 UDP-glucuronosyltransferase 1-6 precursor	9606	16	0.586138	0.159011	1.31826	0.591988
899	6.04	6.45	28.74	IPI:IPI00007926.1	Gene_Symbol=C6orf108 c-Myc-responsive protein Rcl	9606	3	1.80302	0.204857	0.972747	0.719698
900	6.04	6.04	4.372	IPI:IPI00783872.2	Gene_Symbol=CAPRIN1 Isoform 1 of Caprin-1	9606	3	0.660693	0.147217	0.83946	0.9602
901	6.04	6.04	10.1	IPI:IPI00470921.4	Gene_Symbol=ADRM1 Putative uncharacterized protein DKFZp686G2045	9606	3	1	0.96183	0.972747	0.926118
902	6.03	8.53	8.66	IPI:IPI00401990.2	Gene_Symbol=ACSL5 acyl-CoA synthetase long-chain family member 5 isoform a	9606	4	1.34276	0.328472	0.660694	0.243873
903	6.03	6.18	7.921	IPI:IPI00384280.5	Gene_Symbol=PCYOX1 Prenylcysteine oxidase 1 precursor	9606	3	0.465586	0.548456	3.25087	0.34385
904	6.03	6.08	13.02	IPI:IPI00418431.1	Gene_Symbol=ASPN ASPN protein	9606	3	1.05682	0.72045	0.751623	0.484838
905	6.03	6.05	10.86	IPI:IPI00290416.3	Gene_Symbol=OLA1 Isoform 1 of Obg-like ATPase 1	9606	3	0.549541	0.233982	1.18032	0.839704
906	6.03	6.04	14.69	IPI:IPI00299778.2	Gene_Symbol=PON3 Serum paraoxonase/lactonase 3	9606	4	1.07647	0.92579	1.95885	0.178667
907	6.03	6.03	12.14	IPI:IPI00019872.1	Gene_Symbol=HSD17B2 Estradiol 17-beta-dehydrogenase 2	9606	3	1.8197	0.2286	0.711214	0.706337
908	6.02	6.23	9.848	IPI:IPI00847179.1	Gene_Symbol=APOA4 apolipoprotein A-IV precursor	9606	3	0.549541	0.384303	0.887156	0.962715
909	6.02	6.19	13.06	IPI:IPI00219729.3	Gene_Symbol=SLC25A11 Mitochondrial 2-oxoglutarate/malate carrier protein	9606	3	0.928966	0.953363	0.946237	0.874666
910	6.02	6.09	19.59	IPI:IPI00010105.1	Gene_Symbol=EIF6 Eukaryotic translation initiation factor 6	9606	3	0.809096	0.505349	1.02802	0.771433
911	6.02	6.04	12.67	IPI:IPI00012340.1	Gene_Symbol=SFRS9 Splicing factor, arginine/serine-rich 9	9606	3	1.25893	0.769519	0.409261	0.433589
912	6.02	6.03	25.83	IPI:IPI00301579.3	Gene_Symbol=NPC2 Epididymal secretory protein E1 precursor	9606	3	2.39883	0.0928677	0.642688	0.355028
913	6.02	6.02	25.39	IPI:IPI00442073.5	Gene_Symbol=CSRP1 Cysteine and glycine-rich protein 1	9606	3	3.0761	0.181813	0.831764	0.675998
914	6.01	6.05	7.407	IPI:IPI00874143.1	Gene_Symbol=GSTZ1 Uncharacterized protein GSTZ1 (Fragment)	9606	2	3.43558	0.035655	1.24738	0.258151
915	6.01	6.05	18.64	IPI:IPI00030182.1	Gene_Symbol=GAMT Guanidinoacetate N-methyltransferase	9606	3	1.59956	0.41298	1.15878	0.720295
916	6.01	6.04	16.24	IPI:IPI00062266.5	Gene_Symbol=SCRN2 Secernin-2	9606	4	1.10662	0.28793	1.03753	0.90974
917	6.01	6.04	51.65	IPI:IPI00296022.1	Gene_Symbol=UQCRH Cytochrome b-c1 complex subunit 6, mitochondrial precursor	9606	5	0.42462	0.756684	0.963829	0.990807
918	6.01	6.02	12.35	IPI:IPI00219301.7	Gene_Symbol=MARCKS Myristoylated alanine-rich C-kinase substrate	9606	3	0.630957	0.454608	1.1272	0.886178
919	6.01	6.02	12.69	IPI:IPI00015842.1	Gene_Symbol=RCN1 Reticulocalbin-1 precursor	9606	4	1	0.967115	1.08643	0.661921
920	6.01	6.01	12.27	IPI:IPI00645815.1	Gene_Symbol=SLC9A3R2 solute carrier family 9 isoform 3 regulator 2	9606	3	1.15878	0.944907	0.972747	0.869042
921	6.01	6.01	15.12	IPI:IPI00186008.2	Gene_Symbol=STARD10 PCTP-like protein	9606	3	3.53183	0.27847	1.2942	0.736287
922	6.01	6.01	10.76	IPI:IPI00021831.1	Gene_Symbol=PRKAR1A cAMP-dependent protein kinase type I-alpha regulatory subunit	9606	3	1.01859	0.900755	0.946237	0.761158
923	6.01	6.01	27.36	IPI:IPI00022277.3	Gene_Symbol=CCDC56 Coiled-coil domain-containing protein 56	9606	4	1.09648	0.567994	0.92045	0.733465
924	6.01	6.01	13.08	IPI:IPI00014361.1	Gene_Symbol=TSTA3 GDP-L-fucose synthetase	9606	3	1.15878	0.583644	0.809096	0.583817
925	6	8	9.847	IPI:IPI00099550.1	Gene_Symbol=UBQLN1 Isoform 1 of Ubiquilin-1	9606	6
926	6	6.15	27.61	IPI:IPI00000335.1	Gene_Symbol=HINT2 Histidine triad nucleotide-binding protein 2	9606	4	1.40605	0.328296	0.946237	0.804554
927	6	6.06	14.98	IPI:IPI00011694.1	Gene_Symbol=PRSS1 Trypsin-1 precursor	9606	6	1.47231	0.492829	0.751623	0.605715
928	6	6.05	9.572	IPI:IPI00026958.4	Gene_Symbol=FDXR Isoform Short of NADPH:adrenodoxin oxidoreductase, mitochondrial precursor	9606	3	1.47231	0.480604	0.737904	0.579785
929	6	6.04	30.51	IPI:IPI00017963.1	Gene_Symbol=SNRPD2 Small nuclear ribonucleoprotein Sm D2	9606	3	1.00925	0.978899	0.83946	0.876589
930	6	6.02	10.26	IPI:IPI00554589.3	Gene_Symbol=FECH ferrochelatase isoform a precursor	9606	3	1.33045	0.554509	0.990832	0.997523
931	6	6.01	20.42	IPI:IPI00016786.1	Gene_Symbol=CDC42 Isoform 2 of Cell division control protein 42 homolog precursor	9606	4	0.855067	0.577439	1.13763	0.705915
932	6	6.01	14.16	IPI:IPI00798102.1	Gene_Symbol=VPS29 26 kDa protein	9606	3	1.08643	0.571931	0.855067	0.470269
933	6	6.01	20.78	IPI:IPI00555902.1	Gene_Symbol=OCIAD2 Isoform 1 of OCIA domain-containing protein 2	9606	3	0.954993	0.953261	1.15878	0.727824
934	6	6	20	IPI:IPI00794951.1	Gene_Symbol=MSRA 22 kDa protein	9606	4	2.88403	0.157189	1.21339	0.557301
935	6	6	20	IPI:IPI00640817.1	Gene_Symbol=AK1 Adenylate kinase 1	9606	3	1.69044	0.266055	0.887156	0.701529
936	6	6	39.53	IPI:IPI00220528.6	Gene_Symbol=SNRPF Small nuclear ribonucleoprotein F	9606	5	1.11686	0.960327	0.18197	0.372645
937	6	6	21	IPI:IPI00894395.1	Gene_Symbol=- Proteasome (Prosome, macropain) subunit, beta type, 9	9606	3	1.22462	0.524043	0.816582	0.773323
938	6	6	41.75	IPI:IPI00874047.1	Gene_Symbol=MRPS36 Uncharacterized protein MRPS36	9606	3	1.70608	0.206638	0.660694	0.240166
939	6	6	46.15	IPI:IPI00657670.1	Gene_Symbol=- Apolipoprotein C-III variant 1	9606	4	0.862979	0.788129	2.72898	0.235685
940	5.96	5.97	36.97	IPI:IPI00302850.4	Gene_Symbol=SNRPD1 Small nuclear ribonucleoprotein Sm D1	9606	5	1.88799	0.772456	0.554626	0.369108
941	5.9	6.33	3.858	IPI:IPI00005158.1	Gene_Symbol=LONP1 Lon protease homolog, mitochondrial precursor	9606	2	0.870964	0.795124	0.751623	0.606874
942	5.89	5.9	21.58	IPI:IPI00010896.3	Gene_Symbol=CLIC1 Chloride intracellular channel protein 1	9606	3	1.08643	0.855181	0.809096	0.709404
943	5.86	13.79	16.29	IPI:IPI00003836.1	Gene_Symbol=UGT2B10 UDP-glucuronosyltransferase 2B10 precursor	9606	9	1.97697	0.422065	3.98107	0.205225
944	5.83	5.85	4.577	IPI:IPI00220014.2	Gene_Symbol=IDI1 isopentenyl-diphosphate delta isomerase	9606	2	0.158489	0.194918	1.0666	0.892333
945	5.8	10.69	33.59	IPI:IPI00018278.3	Gene_Symbol=H2AFV Histone H2AV	9606	9	0.912011	0.889595	0.928966	0.891077
946	5.8	7.81	9.898	IPI:IPI00217975.4	Gene_Symbol=LMNB1 Lamin-B1	9606	4	1.38038	0.829763	0.363078	0.489925
947	5.77	15.81	38.97	IPI:IPI00455457.4	Gene_Symbol=- Histone cluster 2, H3, pseudogene 2	9606	9	0.47863	0.793285	0.293765	0.15437
948	5.76	5.79	3.799	IPI:IPI00028911.1	Gene_Symbol=DAG1 Dystroglycan precursor	9606	3	0.928966	0.849805	0.737904	0.590621
949	5.76	5.76	23.85	IPI:IPI00009922.3	Gene_Symbol=C14orf156 SRA stem-loop-interacting RNA-binding protein, mitochondrial precursor	9606	3	1.24738	0.374886	0.648634	0.17858
950	5.75	7.86	11	IPI:IPI00879819.1	Gene_Symbol=LMNB2 Lamin-B2	9606	4	1.49968	0.483853	0.380189	0.247516
951	5.75	5.89	9.968	IPI:IPI00294159.3	Gene_Symbol=SLC25A1 Tricarboxylate transport protein, mitochondrial precursor	9606	4	0.0963829	0.0509891	4.36516	0.484343
952	5.75	5.8	6.567	IPI:IPI00215760.3	Gene_Symbol=FMO5 Dimethylaniline monooxygenase [N-oxide-forming] 5	9606	2	1.05682	0.80523	1.21339	0.577233
953	5.74	5.76	23.59	IPI:IPI00218924.5	Gene_Symbol=CHP Calcium-binding protein p22	9606	3	1.36773	0.716005	0.49204	0.578452
954	5.74	5.75	9.402	IPI:IPI00744851.1	Gene_Symbol=DSP 40S ribosomal protein S3	9606	3	0.691831	0.256881	0.570164	0.30865
955	5.73	5.95	5.973	IPI:IPI00784614.1	Gene_Symbol=SEPT9 Isoform 1 of Septin-9	9606	3	0.990832	0.995195	0.794328	0.534056
956	5.72	5.99	9.552	IPI:IPI00215879.1	Gene_Symbol=SFRS6 Isoform SRP55-3 of Splicing factor, arginine/serine-rich 6	9606	4	0.794328	0.637345	0.847227	0.864278
957	5.72	5.84	6.431	IPI:IPI00023987.5	Gene_Symbol=PPCS Phosphopantothenate--cysteine ligase	9606	2	1.97697	0.137625	1.04713	0.688731
958	5.72	5.73	5.556	IPI:IPI00168603.1	Gene_Symbol=CHDH Choline dehydrogenase, mitochondrial precursor	9606	3	0.83946	0.530484	0.954993	0.76619
959	5.72	5.73	23.26	IPI:IPI00550900.1	Gene_Symbol=TPT1 Translationally-controlled tumor protein	9606	4	1.15878	0.522348	1.04713	0.804159
960	5.72	5.72	22.67	IPI:IPI00026328.3	Gene_Symbol=TXNDC12 Thioredoxin domain-containing protein 12 precursor	9606	3	1.03753	0.74629	0.809096	0.364512
961	5.71	6.21	12.5	IPI:IPI00060181.1	Gene_Symbol=EFHD2 EF-hand domain-containing protein D2	9606	3	0.83946	0.671289	1.09648	0.648511
962	5.71	5.72	9.91	IPI:IPI00012887.1	Gene_Symbol=CTSL1 Cathepsin L1 precursor	9606	3	1.83654	0.511541	0.591562	0.447198
963	5.7	5.73	11.83	IPI:IPI00018963.3	Gene_Symbol=PARVA Isoform 1 of Alpha-parvin	9606	3
964	5.7	5.7	46	IPI:IPI00871693.1	Gene_Symbol=VAMP3 Uncharacterized protein VAMP3	9606	3	1.01859	0.958005	0.654636	0.484162
965	5.69	5.71	36.64	IPI:IPI00888772.1	Gene_Symbol=RP11-544M22.4 similar to KAT protein	9606	3	1.30617	0.514818	0.912011	0.83346
966	5.64	5.7	11.7	IPI:IPI00147874.1	Gene_Symbol=NANS Sialic acid synthase	9606	4	0.457088	0.255996	2.26987	0.134087
967	5.64	5.66	16.35	IPI:IPI00217943.3	Gene_Symbol=RAB6A Isoform 2 of Ras-related protein Rab-6A	9606	2	1.25893	0.328822	0.772681	0.309104
968	5.63	5.63	11.25	IPI:IPI00290460.3	Gene_Symbol=EIF3G Eukaryotic translation initiation factor 3 subunit G	9606	3	0.879023	0.310562	1.07647	0.449642
969	5.62	5.63	18.62	IPI:IPI00019600.3	Gene_Symbol=UBE2V2 Ubiquitin-conjugating enzyme E2 variant 2	9606	3	1.67494	0.338629	0.672977	0.435422
970	5.59	5.59	12.39	IPI:IPI00452747.6	Gene_Symbol=LOC653566 Similar to Signal peptidase complex subunit 2	9606	2	1.03753	0.819973	0.990832	0.933821
971	5.57	5.6	12.64	IPI:IPI00848090.1	Gene_Symbol=CAPG gelsolin-like capping protein	9606	3	0.625173	0.447331	0.57544	0.398394
972	5.55	5.57	8.529	IPI:IPI00871854.1	Gene_Symbol=SAMM50 Uncharacterized protein SAMM50	9606	3	0.765597	0.631132	0.801678	0.678053
973	5.54	6.27	16.13	IPI:IPI00793751.1	Gene_Symbol=MFAP4 Uncharacterized protein MFAP4	9606	6	5.7544	0.0328851	0.0334195	0.0123983
974	5.54	5.54	4.866	IPI:IPI00021302.3	Gene_Symbol=SUSD2 Sushi domain-containing protein 2 precursor	9606	2	1.83654	0.365462	0.515229	0.348491
975	5.53	11.29	15.42	IPI:IPI00785067.1	Gene_Symbol=IGH@ IGH@ protein	9606	7	0.787046	0.822327	0.704693	0.555979
976	5.53	5.55	6.1	IPI:IPI00103925.2	Gene_Symbol=IRGQ Immunity-related GTPase family Q protein	9606	3	1.09648	0.754206	0.801678	0.612793
977	5.53	5.54	9.146	IPI:IPI00014236.6	Gene_Symbol=SLC39A14 Isoform 1 of Zinc transporter ZIP14	9606	3	1.01859	0.907055	1.03753	0.901931
978	5.52	5.56	3.324	IPI:IPI00098902.4	Gene_Symbol=OGDH 2-oxoglutarate dehydrogenase E1 component, mitochondrial precursor	9606	2	1.22462	0.651269	0.887156	0.778495
979	5.52	5.55	17.02	IPI:IPI00029469.1	Gene_Symbol=ACTR1B Beta-centractin	9606	3	1.72187	0.390863	1.48594	0.487661
980	5.52	5.52	36.46	IPI:IPI00219871.5	Gene_Symbol=LSM8 U6 snRNA-associated Sm-like protein LSm8	9606	3	1.09648	0.820022	0.870964	0.489452
981	5.51	5.74	3.804	IPI:IPI00418382.1	Gene_Symbol=OPLAH 5-oxoprolinase	9606	3	1.04713	0.932398	0.946237	0.968254
982	5.51	5.72	8.81	IPI:IPI00009123.1	Gene_Symbol=NUCB2 Nucleobindin-2 precursor	9606	2	0.946237	0.640695	0.954993	0.792036
983	5.51	5.51	37.5	IPI:IPI00218848.5	Gene_Symbol=ATP5I ATP synthase, H+ transporting, mitochondrial F0 complex, subunit E	9606	4	2.33346	0.133959	0.831764	0.429872
984	5.49	5.5	14.47	IPI:IPI00219953.5	Gene_Symbol=CMPK1 cytidine monophosphate (UMP-CMP) kinase 1, cytosolic	9606	4	1.31826	0.505818	1.40605	0.768288
985	5.48	7.19	7.576	IPI:IPI00004860.2	Gene_Symbol=RARS Isoform Complexed of Arginyl-tRNA synthetase, cytoplasmic	9606	4	0.816582	0.431299	1.30617	0.563794
986	5.43	5.43	9.392	IPI:IPI00290279.1	Gene_Symbol=ADK Isoform Long of Adenosine kinase	9606	3	1.33045	0.49847	1.14815	0.778017
987	5.43	5.43	9.036	IPI:IPI00639812.1	Gene_Symbol=MGST3 Microsomal glutathione S-transferase 3	9606	2	0.428549	0.168662	0.831764	0.976942
988	5.41	5.41	25	IPI:IPI00002525.3	Gene_Symbol=NENF Neudesin precursor	9606	3	0.954993	0.852068	0.887156	0.589613
989	5.4	5.46	13.27	IPI:IPI00023729.1	Gene_Symbol=FN3K Fructosamine-3-kinase	9606	4	1.18032	0.317713	1.0666	0.962394
990	5.4	5.4	16.88	IPI:IPI00059762.5	Gene_Symbol=LYPLAL1 Isoform 1 of Lysophospholipase-like protein 1	9606	3	1.1695	0.501112	0.794328	0.398549
991	5.4	5.4	17.39	IPI:IPI00019385.3	Gene_Symbol=SSR4 Translocon-associated protein subunit delta precursor	9606	5	0.972747	0.97069	0.972747	0.960244
992	5.37	11.18	11.75	IPI:IPI00025831.1	Gene_Symbol=CYP3A5 Cytochrome P450 3A5	9606	4	0.515229	0.198143	1.24738	0.417413
993	5.36	5.48	14.53	IPI:IPI00788907.2	Gene_Symbol=PGAM5 Isoform 1 of Phosphoglycerate mutase family member 5 precursor	9606	3	0.801678	0.509473	1.09648	0.788361
994	5.34	5.37	4.524	IPI:IPI00002966.1	Gene_Symbol=HSPA4 Heat shock 70 kDa protein 4	9606	3	0.140605	0.17749	3.63078	0.321011
995	5.33	6.45	3.289	IPI:IPI00218922.5	Gene_Symbol=SEC63 Translocation protein SEC63 homolog	9606	2	1.20226	0.702017	0.717794	0.561559
996	5.33	5.33	6.885	IPI:IPI00296157.6	Gene_Symbol=RETSAT Isoform 1 of All-trans-retinol 13,14-reductase precursor	9606	3	0.895365	0.946492	0.946237	0.804398
997	5.31	5.53	9.416	IPI:IPI00872944.1	Gene_Symbol=NUCKS1 34 kDa protein	9606	3	0.436516	0.147934	1.58489	0.464891
998	5.31	5.31	8.057	IPI:IPI00216472.1	Gene_Symbol=CLTB Isoform Non-brain of Clathrin light chain B	9606	2	1.01859	0.840294	1	0.873801
999	5.3	5.3	9.317	IPI:IPI00019449.1	Gene_Symbol=HLA-DRB2;HLA-DRB1;LOC100133583;ZNF749;HLA-DRB5;HLA-DRB4;HLA-DRB3;LOC100133661;hCG_1998957;HLA-DQB2;RNASE2;LOC100133811;LOC100133484;HLA-DQB1 Non-secretory ribonuclease precursor	9606	3	5.24807	0.223762	0.461318	0.441883
1000	5.26	5.28	6.95	IPI:IPI00328361.5	Gene_Symbol=SARS2 Seryl-tRNA synthetase, mitochondrial precursor	9606	2	1.04713	0.878061	0.816582	0.390077
1001	5.26	5.26	8.911	IPI:IPI00032313.1	Gene_Symbol=S100A4 Protein S100-A4	9606	2	1.0666	0.938465	0.505825	0.246031
1002	5.24	5.41	13.64	IPI:IPI00555744.6	Gene_Symbol=RPL14 RPL14 protein	9606	2	2.03236	0.32912	0.772681	0.637796
1003	5.24	5.28	10.27	IPI:IPI00744902.1	Gene_Symbol=REEP5 21 kDa protein	9606	2	1.1695	0.630989	1.23595	0.255953
1004	5.23	5.3	13.49	IPI:IPI00759789.1	Gene_Symbol=NDRG2 Isoform 5 of Protein NDRG2	9606	3	1.28233	0.645968	0.831764	0.834687
1005	5.22	5.34	2.983	IPI:IPI00215768.3	Gene_Symbol=GCLC Glutamate--cysteine ligase catalytic subunit	9606	2	1.05682	0.83082	0.954993	0.893989
1006	5.22	5.34	26.92	IPI:IPI00029631.1	Gene_Symbol=ERH Enhancer of rudimentary homolog	9606	2	0.928966	0.710789	0.895365	0.537279
1007	5.19	5.2	7.887	IPI:IPI00218732.3	Gene_Symbol=PON1 Serum paraoxonase/arylesterase 1	9606	3	0.92045	0.882432	2.26987	0.398585
1008	5.18	5.19	5.322	IPI:IPI00217223.1	Gene_Symbol=PAICS Multifunctional protein ADE2	9606	2	0.895365	0.624383	1.01859	0.879191
1009	5.15	5.31	3.011	IPI:IPI00473136.3	Gene_Symbol=CTNNA1 Isoform 2 of Catenin alpha-1	9606	2	1.22462	0.682601	0.704693	0.545019
1010	5.14	5.15	12.61	IPI:IPI00004416.1	Gene_Symbol=CHMP2A Charged multivesicular body protein 2a	9606	2	1.23595	0.305341	0.698232	0.0860822
1011	5.13	5.13	8.48	IPI:IPI00060200.3	Gene_Symbol=GALM Aldose 1-epimerase	9606	2	1.04713	0.816406	1.23595	0.452247
1012	5.12	9.16	0	IPI:IPI00759754.1	Gene_Symbol=TTN Isoform 1 of Titin	9606	0	1.14815	0.774069	1.05682	0.892048
1013	5.12	5.16	3.445	IPI:IPI00791534.1	Gene_Symbol=SLC4A1 Band 3 anion transport protein	9606	2	1.36773	0.187149	0.559758	0.0817968
1014	5.12	5.12	17.42	IPI:IPI00893746.1	Gene_Symbol=NHP2L1 NHP2 non-histone chromosome protein 2-like 1	9606	2	0.691831	0.607652	0.928966	0.902929
1015	5.11	5.14	14.81	IPI:IPI00019927.2	Gene_Symbol=PSMD7 26S proteasome non-ATPase regulatory subunit 7	9606	2	0.636796	0.486231	1.94089	0.374338
1016	5.11	5.11	18.32	IPI:IPI00011261.2	Gene_Symbol=C8G Complement component C8 gamma chain precursor	9606	2	2.91072	0.422916	0.124738	0.312322
1017	5.09	5.11	4.162	IPI:IPI00016910.1	Gene_Symbol=EIF3CL;EIF3C Eukaryotic translation initiation factor 3 subunit C	9606	2	1.1272	0.69214	0.928966	0.900422
1018	5.08	5.13	3.352	IPI:IPI00829992.1	Gene_Symbol=MYO1C myosin IC isoform b	9606	2	1.05682	0.870447	0.879022	0.732311
1019	5.06	5.07	2.962	IPI:IPI00746655.1	Gene_Symbol=FAM62A Isoform 2 of Extended-synaptotagmin-1	9606	3	1.55597	0.45569	0.436516	0.284621
1020	5.06	5.06	21.36	IPI:IPI00221035.4	Gene_Symbol=BTF3 Isoform 1 of Transcription factor BTF3	9606	2	0.57544	0.251006	0.912011	0.338094
1021	5.05	9.27	24.15	IPI:IPI00785164.1	Gene_Symbol=- Putative uncharacterized protein	9606	9	2.29087	0.23451	0.524808	0.216606
1022	5.05	5.05	8.955	IPI:IPI00025084.3	Gene_Symbol=CAPNS1 Calpain small subunit 1	9606	2	1.05682	0.737628	0.654636	0.501499
1023	4.97	5.09	7.876	IPI:IPI00003985.1	Gene_Symbol=BCS1L Mitochondrial chaperone BCS1	9606	2	1.14815	0.773749	0.539511	0.362998
1024	4.95	4.95	12.68	IPI:IPI00021924.1	Gene_Symbol=H1FX Histone H1x	9606	2	1.0666	0.958669	0.787046	0.934932
1025	4.93	4.94	10.08	IPI:IPI00021785.2	Gene_Symbol=COX5B Cytochrome c oxidase subunit 5B, mitochondrial precursor	9606	2	2.26986	0.248378	1.23595	0.456383
1026	4.91	4.93	6.154	IPI:IPI00872079.1	Gene_Symbol=SFRS10 38 kDa protein	9606	2	1.55597	0.425185	0.879022	0.80275
1027	4.9	4.94	6.545	IPI:IPI00847727.1	Gene_Symbol=AMACR Alpha-methylacyl-CoA racemase	9606	5	0.60256	0.993321	2.18776	0.7462
1028	4.9	4.94	4.905	IPI:IPI00020513.2	Gene_Symbol=ZYX Zyxin	9606	2	1.18032	0.996516	0.685488	0.623252
1029	4.89	4.92	13.5	IPI:IPI00301280.2	Gene_Symbol=TMEM43 Transmembrane protein 43	9606	2	1.19124	0.689106	0.954993	0.959015
1030	4.88	4.88	4.746	IPI:IPI00439415.6	Gene_Symbol=EIF4B eukaryotic translation initiation factor 4B	9606	2	0.912011	0.701502	1.00925	0.944772
1031	4.86	4.86	2.461	IPI:IPI00013079.1	Gene_Symbol=EMILIN1 EMILIN-1 precursor	9606	2	3.76704	0.203686	0.265461	0.21572
1032	4.83	4.85	15.63	IPI:IPI00007001.1	Gene_Symbol=MRPL11 39S ribosomal protein L11, mitochondrial precursor	9606	2
1033	4.83	4.84	7.914	IPI:IPI00106913.4	Gene_Symbol=DHRS4 peroxisomal short-chain alcohol dehydrogenase	9606	2	2.37684	0.417388	0.648634	0.650462
1034	4.83	4.84	28.05	IPI:IPI00024742.7	Gene_Symbol=UQCRQ Cytochrome b-c1 complex subunit 8	9606	2	1.30617	0.382542	1	0.875981
1035	4.82	5.86	4.85	IPI:IPI00021435.3	Gene_Symbol=PSMC2 26S protease regulatory subunit 7	9606	2	0.654636	0.396719	1.35519	0.456924
1036	4.82	4.83	11.45	IPI:IPI00219685.5	Gene_Symbol=NDUFA13 cell death-regulatory protein GRIM19	9606	3	1.57036	0.449377	1.21339	0.700262
1037	4.78	4.79	15.15	IPI:IPI00789101.1	Gene_Symbol=PTGES3 19 kDa protein	9606	2	0.524807	0.195938	0.887156	0.691937
1038	4.78	4.79	10.07	IPI:IPI00168479.2	Gene_Symbol=APOA1BP Isoform 1 of Apolipoprotein A-I-binding protein precursor	9606	2	0.597035	0.187565	0.855067	0.860616
1039	4.76	4.87	4.239	IPI:IPI00872799.1	Gene_Symbol=CYP4A11 Cytochrome P450 4A11 precursor	9606	2	7.7983	0.429653	1.23595	0.847638
1040	4.76	4.79	13.66	IPI:IPI00297579.4	Gene_Symbol=CBX3;LOC653972 Chromobox protein homolog 3	9606	2	0.847227	0.660412	0.937562	0.851189
1041	4.76	4.78	8.824	IPI:IPI00003377.1	Gene_Symbol=SFRS7 Isoform 1 of Splicing factor, arginine/serine-rich 7	9606	2	0.92045	0.888517	0.591562	0.37627
1042	4.74	4.92	8.148	IPI:IPI00216048.9	Gene_Symbol=PITPNA Phosphatidylinositol transfer protein alpha isoform	9606	3
1043	4.74	4.74	9.286	IPI:IPI00294911.1	Gene_Symbol=SDHB Succinate dehydrogenase [ubiquinone] iron-sulfur subunit, mitochondrial precursor	9606	2	1.11686	0.604337	1.03753	0.825637
1044	4.72	8.76	10.11	IPI:IPI00307483.3	Gene_Symbol=CYP4F11 Cytochrome P450 4F11	9606	5	0.937562	0.816599	0.794328	0.352436
1045	4.7	6.77	4.906	IPI:IPI00872998.2	Gene_Symbol=UGT2B15 cDNA FLJ75237, highly similar to Human UDP glucuronosyltransferase (UGT2B15) mRNA	9606	3	0.758578	0.0381223	2.39883	0.0310188
1046	4.69	20.56	26.6	IPI:IPI00003269.1	Gene_Symbol=ACTBL2 Beta-actin-like protein 2	9606	23
1047	4.68	4.88	5.689	IPI:IPI00219217.3	Gene_Symbol=LDHB L-lactate dehydrogenase B chain	9606	2	1.15878	0.979057	0.765597	0.601329
1048	4.68	4.84	6.18	IPI:IPI00016610.2	Gene_Symbol=PCBP1 Poly(rC)-binding protein 1	9606	2	0.972747	0.819219	0.937562	0.7753
1049	4.68	4.69	11.65	IPI:IPI00719040.1	Gene_Symbol=C1orf77 Isoform 2 of Uncharacterized protein C1orf77	9606	2	0.990832	0.762963	0.887156	0.90508
1050	4.67	4.68	6.888	IPI:IPI00029056.2	Gene_Symbol=SEPHS1 Selenide, water dikinase 1	9606	2	1.19124	0.516426	0.765597	0.382024
1051	4.66	4.66	22.91	IPI:IPI00554634.1	Gene_Symbol=CUTA Isoform B of Protein CutA precursor	9606	2	0.895365	0.96804	0.912011	0.725602
1052	4.6	4.76	7.19	IPI:IPI00847752.1	Gene_Symbol=RALY Isoform 2 of RNA-binding protein Raly	9606	2	1.04713	0.719973	0.737904	0.556827
1053	4.57	4.63	14.4	IPI:IPI00023640.3	Gene_Symbol=PDCD5 Programmed cell death protein 5	9606	2	1.0666	0.802464	1.03753	0.865673
1054	4.56	22.7	14.57	IPI:IPI00017367.6	Gene_Symbol=RDX Radixin isoform b	9606	12	0.428549	0.383863	1.33045	0.826032
1055	4.55	4.55	18.6	IPI:IPI00642816.2	Gene_Symbol=SRP9;hCG_1781062 Signal recognition particle 9 kDa protein	9606	2	0.744732	0.447393	0.549541	0.444894
1056	4.54	11.61	33.01	IPI:IPI00414878.4	Gene_Symbol=LOC100132346 similar to chaperonin 10	9606	5
1057	4.54	4.75	1.78	IPI:IPI00743203.2	Gene_Symbol=LAMB2 Similar to S-laminin	9606	2	0.855067	0.772553	0.42462	0.27444
1058	4.54	4.63	7.238	IPI:IPI00880164.1	Gene_Symbol=NAPRT1 Isoform 3 of Nicotinate phosphoribosyltransferase	9606	2
1059	4.54	4.55	5.042	IPI:IPI00026848.3	Gene_Symbol=LRPAP1 Alpha-2-macroglobulin receptor-associated protein precursor	9606	2	0.744732	0.503165	1.39316	0.55685
1060	4.53	4.56	6.349	IPI:IPI00604710.2	Gene_Symbol=LOC442497;SLC3A2 solute carrier family 3 (activators of dibasic and neutral amino acid transport), member 2 isoform c	9606	2	1.02802	0.708804	1	0.841127
1061	4.53	4.54	10.34	IPI:IPI00021700.3	Gene_Symbol=PCNA Proliferating cell nuclear antigen	9606	2	0.744732	0.485188	0.895365	0.494068
1063	4.5	4.53	12.54	IPI:IPI00514424.2	Gene_Symbol=PPT1 Palmitoyl-protein thioesterase 1	9606	3	7.11213	0.245326	0.519996	0.40141
1064	4.5	4.5	34.83	IPI:IPI00026087.1	Gene_Symbol=BANF1 Barrier-to-autointegration factor	9606	4	1.31826	0.651263	0.648634	0.370224
1065	4.49	11.7	10.59	IPI:IPI00384444.5	Gene_Symbol=KRT14 Keratin, type I cytoskeletal 14	9606	5	2.05116	0.663863	1.90546	0.50592
1066	4.48	6.66	7.717	IPI:IPI00292709.2	Gene_Symbol=PCK1 Phosphoenolpyruvate carboxykinase, cytosolic	9606	3
1067	4.47	4.72	1.97	IPI:IPI00873022.1	Gene_Symbol=OPA1 118 kDa protein	9606	2	0.613762	0.435387	1.7378	0.387608
1068	4.44	19.36	8.136	IPI:IPI00009867.3	Gene_Symbol=KRT5 Keratin, type II cytoskeletal 5	9606	9	1.13763	0.780057	0.895365	0.834965
1069	4.44	18.97	44.44	IPI:IPI00166293.5	Gene_Symbol=HIST3H2BB Histone H2B type 3-B	9606	38	1.20226	0.638369	0.529663	0.305244
1070	4.44	4.58	4.119	IPI:IPI00873622.2	Gene_Symbol=WDR1 Uncharacterized protein WDR1	9606	3	1.04713	0.797632	0.981748	0.975128
1071	4.44	4.47	5.179	IPI:IPI00438230.3	Gene_Symbol=TRIM28 Isoform 2 of Transcription intermediary factor 1-beta	9606	2	0.717794	0.482032	1.0666	0.686606
1072	4.42	28.16	38.39	IPI:IPI00880053.1	Gene_Symbol=- 49 kDa protein	9606	17
1073	4.42	19.59	20.52	IPI:IPI00013769.1	Gene_Symbol=- Alpha-enolase, lung specific	9606	15	0.539511	0.364319	0.862979	0.784502
1074	4.38	4.38	24.52	IPI:IPI00006034.1	Gene_Symbol=CRIP2 Cysteine-rich protein 2	9606	2	2.72898	0.140789	0.580764	0.272141
1075	4.36	4.61	13.84	IPI:IPI00796934.2	Gene_Symbol=RPL29;RPL29P4 cDNA FLJ78093, highly similar to Homo sapiens ribosomal protein L29 (RPL29), mRNA	9606	4	0.737904	0.382154	0.990832	0.934863
1076	4.36	4.43	6.687	IPI:IPI00010414.4	Gene_Symbol=PDLIM1 PDZ and LIM domain protein 1	9606	2	1.08643	0.811288	1.03753	0.918853
1077	4.35	4.51	20.57	IPI:IPI00215920.8	Gene_Symbol=ARF6 ADP-ribosylation factor 6	9606	3	2.0893	0.155706	0.937562	0.741999
1078	4.35	4.37	9.877	IPI:IPI00011770.1	Gene_Symbol=NDUFA4 NADH dehydrogenase [ubiquinone] 1 alpha subcomplex subunit 4	9606	1	1.55597	0.650206	1.61436	0.25306
1079	4.35	4.36	6.074	IPI:IPI00854676.1	Gene_Symbol=FUCA1 53 kDa protein	9606	2	1.30617	0.571002	0.887156	0.806789
1080	4.34	4.35	5.832	IPI:IPI00025239.2	Gene_Symbol=NDUFS2 NADH dehydrogenase [ubiquinone] iron-sulfur protein 2, mitochondrial precursor	9606	2	2.1677	0.284696	0.879022	0.897484
1081	4.32	4.39	11.82	IPI:IPI00220567.5	Gene_Symbol=MTHFS 5-formyltetrahydrofolate cyclo-ligase	9606	2
1082	4.32	4.33	2.417	IPI:IPI00619903.3	Gene_Symbol=UGCGL1 UDP-glucose:glycoprotein glucosyltransferase 1 precursor	9606	2	0.824138	0.730518	1.07647	0.885073
1083	4.31	4.33	5.146	IPI:IPI00170935.1	Gene_Symbol=LRRC47 Leucine-rich repeat-containing protein 47	9606	2	0.903649	0.845875	0.963829	0.950737
1084	4.31	4.33	9.412	IPI:IPI00297477.3	Gene_Symbol=SNRPA1 U2 small nuclear ribonucleoprotein A'	9606	2	1.07647	0.395564	0.83946	0.225878
1085	4.3	4.3	11.19	IPI:IPI00784010.1	Gene_Symbol=SUMF2 sulfatase modifying factor 2 isoform c precursor	9606	2	2.80543	0.353738	1.05682	0.865345
1086	4.29	6.64	16.2	IPI:IPI00294779.1	Gene_Symbol=VDAC3 Isoform 2 of Voltage-dependent anion-selective channel protein 3	9606	4	0.501187	0.160323	1.09648	0.776761
1087	4.28	4.31	4.38	IPI:IPI00784090.2	Gene_Symbol=CCT8 T-complex protein 1 subunit theta	9606	2	0.772681	0.637003	0.679204	0.511875
1088	4.28	4.29	6.667	IPI:IPI00477150.3	Gene_Symbol=HNRNPD 36 kDa protein	9606	2	0.83946	0.677262	0.990832	0.941411
1089	4.28	4.28	14.02	IPI:IPI00553153.1	Gene_Symbol=ATPIF1 Putative uncharacterized protein DKFZp564G0422	9606	2	1.07647	0.881598	0.972747	0.998244
1090	4.28	4.28	19.8	IPI:IPI00868938.1	Gene_Symbol=- Beta-2-microglobulin	9606	4	0.515229	0.18671	0.654636	0.369115
1091	4.26	4.45	2.468	IPI:IPI00739099.2	Gene_Symbol=COL5A2 Collagen alpha-2(V) chain precursor	9606	3
1092	4.26	4.26	7.28	IPI:IPI00017469.1	Gene_Symbol=SPR Sepiapterin reductase	9606	2	0.937562	0.775115	1	0.855476
1093	4.26	4.26	6.463	IPI:IPI00374657.2	Gene_Symbol=VAPA vesicle-associated membrane protein-associated protein A isoform 1	9606	3	0.672977	0.508064	1.01859	0.954276
1094	4.25	4.36	4.223	IPI:IPI00028564.1	Gene_Symbol=GBP1 Interferon-induced guanylate-binding protein 1	9606	2	0.954993	0.585622	1.01859	0.441304
1095	4.25	4.28	6.684	IPI:IPI00014151.3	Gene_Symbol=PSMD6 26S proteasome non-ATPase regulatory subunit 6	9606	2	0.809096	0.752761	0.903649	0.848906
1096	4.23	4.37	6.606	IPI:IPI00553185.2	Gene_Symbol=CCT3 T-complex protein 1 subunit gamma	9606	3	2.10863	0.612719	0.49204	0.392293
1097	4.23	4.28	6.324	IPI:IPI00003438.2	Gene_Symbol=DNAJC8 DnaJ homolog subfamily C member 8	9606	1	0.77983	0.574078	0.981748	0.95879
1098	4.23	4.27	11.19	IPI:IPI00796864.1	Gene_Symbol=DPM1 Dolichyl-phosphate mannosyltransferase polypeptide 1, catalytic subunit	9606	2	1.01859	0.925971	0.83946	0.501249
1099	4.22	4.25	16.26	IPI:IPI00790634.2	Gene_Symbol=WIBG Isoform 2 of Protein wibg homolog	9606	2	0.92045	0.994605	0.972747	0.750357
1100	4.21	4.23	4.45	IPI:IPI00639937.1	Gene_Symbol=CFB Complement factor B	9606	2	0.432514	0.282084	1.95885	0.332931
1101	4.2	4.2	20.86	IPI:IPI00013723.3	Gene_Symbol=PIN1 Peptidyl-prolyl cis-trans isomerase NIMA-interacting 1	9606	4	1.19124	0.74275	0.816582	0.654146
1102	4.19	4.19	21.43	IPI:IPI00016179.1	Gene_Symbol=S100A13 Protein S100-A13	9606	3	2.53513	0.148141	0.331131	0.129977
1103	4.19	4.19	23.75	IPI:IPI00001146.1	Gene_Symbol=LSM6 U6 snRNA-associated Sm-like protein LSm6	9606	3	0.862979	0.756921	0.824138	0.685207
1104	4.18	4.18	12.08	IPI:IPI00027827.2	Gene_Symbol=SOD3 Extracellular superoxide dismutase [Cu-Zn] precursor	9606	2	4.2462	0.220103	0.251189	0.266959
1105	4.17	4.53	7.463	IPI:IPI00020091.1	Gene_Symbol=ORM2 Alpha-1-acid glycoprotein 2 precursor	9606	2	0.679204	0.504243	0.824138	0.736696
1106	4.17	4.29	14.92	IPI:IPI00013297.1	Gene_Symbol=PDAP1 28 kDa heat- and acid-stable phosphoprotein	9606	2	0.591562	0.53018	1.2942	0.693363
1107	4.17	4.23	6.443	IPI:IPI00058192.1	Gene_Symbol=POFUT1 Isoform 1 of GDP-fucose protein O-fucosyltransferase 1 precursor	9606	1	0.903649	0.762603	1.02802	0.887453
1108	4.16	7.01	18.94	IPI:IPI00296259.4	Gene_Symbol=TMED4 Transmembrane emp24 domain-containing protein 4 precursor	9606	3	0.903649	0.916931	1.23595	0.694724
1109	4.16	4.39	5.477	IPI:IPI00873251.1	Gene_Symbol=CYP2D6 Debrisoquine 4-hydroxylase mutant allele variant (Fragment)	9606	3	0.981748	0.978848	1.24738	0.661071
1110	4.16	4.16	7.122	IPI:IPI00335385.4	Gene_Symbol=DCPS Scavenger mRNA-decapping enzyme DcpS	9606	2	1.04713	0.85948	0.903649	0.898552
1111	4.15	4.39	0.9326	IPI:IPI00783271.1	Gene_Symbol=LRPPRC Leucine-rich PPR motif-containing protein, mitochondrial precursor	9606	1	1.1695	0.739839	0.937562	0.908971
1112	4.15	4.3	6.467	IPI:IPI00643435.1	Gene_Symbol=ATAD3A Isoform 1 of ATPase family AAA domain-containing protein 3A	9606	2	0.963829	0.772987	0.937562	0.8873
1113	4.15	4.2	1.373	IPI:IPI00216219.3	Gene_Symbol=TJP1 Isoform Long of Tight junction protein ZO-1	9606	2	0.847227	0.753636	1.64437	0.417231
1114	4.15	4.15	5.21	IPI:IPI00884452.1	Gene_Symbol=IGHM IGHM protein	9606	2	1.47231	0.698804	0.534564	0.471357
1115	4.15	4.15	7.568	IPI:IPI00737530.1	Gene_Symbol=LOC653888 similar to p41-Arc	9606	2	1.01859	0.929432	0.731139	0.480525
1116	4.14	5.4	11.48	IPI:IPI00011913.1	Gene_Symbol=HNRNPA0 Heterogeneous nuclear ribonucleoprotein A0	9606	2	1.23595	0.65621	0.824138	0.695893
1117	4.14	4.46	5.108	IPI:IPI00021808.3	Gene_Symbol=HARS Histidyl-tRNA synthetase, cytoplasmic	9606	2	0.510505	0.339808	1.7378	0.389302
1118	4.14	4.15	5.45	IPI:IPI00022431.1	Gene_Symbol=AHSG Alpha-2-HS-glycoprotein precursor	9606	2	0.758578	0.590802	1.1695	0.724135
1119	4.13	4.23	7.75	IPI:IPI00022745.1	Gene_Symbol=MVD Diphosphomevalonate decarboxylase	9606	3
1120	4.13	4.18	2.103	IPI:IPI00873146.1	Gene_Symbol=COL4A2 168 kDa protein	9606	3	1.04713	0.833764	0.549541	0.334058
1121	4.11	20.12	13.65	IPI:IPI00843975.1	Gene_Symbol=EZR Ezrin	9606	11	1.51356	0.233288	0.737904	0.582868
1122	4.11	4.13	3.628	IPI:IPI00746806.1	Gene_Symbol=CTTN CTTN protein	9606	2	0.698232	0.533467	1.39316	0.542417
1123	4.1	4.13	5.152	IPI:IPI00293616.3	Gene_Symbol=DDX3Y;LOC100130220 ATP-dependent RNA helicase DDX3Y	9606	2	0.751623	0.678566	1.0666	0.815103
1124	4.1	4.13	6.272	IPI:IPI00009456.1	Gene_Symbol=NT5E 5'-nucleotidase precursor	9606	3	1.03753	0.912349	0.912011	0.921871
1125	4.1	4.11	6.734	IPI:IPI00645031.1	Gene_Symbol=CRYL1 Lambda-crystallin	9606	2	1.02802	0.879268	1.11686	0.649239
1126	4.09	8.21	8.712	IPI:IPI00301491.1	Gene_Symbol=UGT2B4 UDP-glucuronosyltransferase 2B4 precursor	9606	5	0.416869	0.311464	2.24905	0.351409
1127	4.09	7.72	13.44	IPI:IPI00220994.3	Gene_Symbol=H2AFY2 Core histone macro-H2A.2	9606	3	1.44544	0.511355	0.847227	0.761257
1128	4.09	4.71	12.21	IPI:IPI00219034.3	Gene_Symbol=NDUFA8 NADH dehydrogenase [ubiquinone] 1 alpha subcomplex subunit 8	9606	1
1129	4.09	4.13	3.241	IPI:IPI00007682.2	Gene_Symbol=ATP6V1A Vacuolar ATP synthase catalytic subunit A	9606	2	0.737904	0.719738	0.77983	0.73413
1130	4.09	4.1	31.45	IPI:IPI00025344.1	Gene_Symbol=NDUFS6 NADH dehydrogenase [ubiquinone] iron-sulfur protein 6, mitochondrial precursor	9606	2	1.87068	0.351978	0.666807	0.494482
1131	4.08	4.13	13.67	IPI:IPI00893197.1	Gene_Symbol=PPP2R4 Protein phosphatase 2A activator, regulatory subunit 4	9606	3	0.510505	0.33928	1.1272	0.79718
1132	4.08	4.1	5.589	IPI:IPI00009440.1	Gene_Symbol=CYP8B1 Cytochrome P450 8B1	9606	2	1.0666	0.574039	1.05682	0.746886
1133	4.07	4.18	25	IPI:IPI00513775.1	Gene_Symbol=PHPT1 Phosphohistidine phosphatase 1	9606	2
1134	4.07	4.08	18.06	IPI:IPI00232533.5	Gene_Symbol=EIF1AX;EIF1AP1 Eukaryotic translation initiation factor 1A, X-chromosomal	9606	2	2.60615	0.263316	0.731139	0.574564
1135	4.06	4.29	1.713	IPI:IPI00007928.4	Gene_Symbol=PRPF8 Pre-mRNA-processing-splicing factor 8	9606	2
1136	4.06	4.08	8.696	IPI:IPI00019326.1	Gene_Symbol=FDX1 Adrenodoxin, mitochondrial precursor	9606	2	1.02802	0.863617	0.887156	0.724149
1137	4.06	4.06	19.8	IPI:IPI00017799.5	Gene_Symbol=- 22 kDa protein	9606	2	1.02802	0.750243	0.801678	0.551296
1138	4.06	4.06	14.91	IPI:IPI00016670.3	Gene_Symbol=C11orf59 UPF0404 protein C11orf59	9606	3	1.07647	0.984586	0.92045	0.815974
1139	4.06	4.06	7.522	IPI:IPI00026199.2	Gene_Symbol=GPX3 Glutathione peroxidase 3 precursor	9606	2	2.26986	0.441413	0.122462	0.248764
1140	4.05	4.31	3.383	IPI:IPI00017592.1	Gene_Symbol=LETM1 Leucine zipper-EF-hand-containing transmembrane protein 1, mitochondrial precursor	9606	2	1.08643	0.904805	0.672977	0.702963
1141	4.05	4.11	5.105	IPI:IPI00793375.1	Gene_Symbol=XPNPEP1 Xaa-Pro aminopeptidase 1	9606	2	1.2942	0.622032	0.772681	0.640684
1142	4.05	4.09	6.654	IPI:IPI00007812.1	Gene_Symbol=ATP6V1B2 Vacuolar ATP synthase subunit B, brain isoform	9606	2	0.990832	0.926208	0.737904	0.649602
1143	4.05	4.08	6.344	IPI:IPI00299150.4	Gene_Symbol=CTSS Cathepsin S precursor	9606	2	1.40605	0.508514	0.737904	0.513834
1144	4.05	4.08	17.01	IPI:IPI00420084.3	Gene_Symbol=BID Isoform 2 of BH3-interacting domain death agonist	9606	3	1.01859	0.920776	0.963829	0.91472
1145	4.05	4.06	12.5	IPI:IPI00005613.3	Gene_Symbol=U2AF1 Splicing factor U2AF 35 kDa subunit	9606	2
1146	4.05	4.06	5.97	IPI:IPI00550644.2	Gene_Symbol=LL22NC03-5H6.5 UPF0530 protein	9606	2	1.21339	0.527278	1.02802	0.908708
1147	4.04	8.21	14.6	IPI:IPI00386673.2	Gene_Symbol=HSD17B6 36 kDa protein	9606	4	0.990832	0.973942	1.25892	0.968109
1148	4.04	4.53	10.68	IPI:IPI00884192.1	Gene_Symbol=GPX4 glutathione peroxidase 4 isoform C precursor	9606	2	1.14815	0.533135	0.946237	0.907736
1149	4.04	4.13	2.985	IPI:IPI00015973.1	Gene_Symbol=EPB41L2 Band 4.1-like protein 2	9606	2	3.31131	0.297351	0.235505	0.271089
1150	4.04	4.12	10.24	IPI:IPI00455153.2	Gene_Symbol=NFU1 HIRA interacting protein 5 isoform 2	9606	2	0.912011	0.804275	0.685488	0.690056
1151	4.04	4.11	3.108	IPI:IPI00744889.2	Gene_Symbol=CDH1 E-cadherin	9606	2	1.28233	0.683628	0.862979	0.900633
1152	4.04	4.05	8.907	IPI:IPI00299084.1	Gene_Symbol=TMEM33 Transmembrane protein 33	9606	2	0.483059	0.357314	1.24738	0.724772
1153	4.04	4.04	4.364	IPI:IPI00217920.6	Gene_Symbol=ALDH16A1 Isoform 1 of Aldehyde dehydrogenase family 16 member A1	9606	2	1.14815	0.766325	0.698232	0.505402
1154	4.04	4.04	31.03	IPI:IPI00878815.1	Gene_Symbol=CHCHD8 Isoform 1 of Coiled-coil-helix-coiled-coil-helix domain-containing protein 8	9606	2	1.80302	0.437697	1.51356	0.659757
1155	4.03	4.3	9.16	IPI:IPI00395775.6	Gene_Symbol=PSPC1 Isoform 2 of Paraspeckle component 1	9606	2	0.870964	0.774072	1.25892	0.610717
1156	4.03	4.25	2.872	IPI:IPI00016621.7	Gene_Symbol=AP2A2 Adaptor-related protein complex 2, alpha 2 subunit variant (Fragment)	9606	2	0.92045	0.895278	0.855067	0.701483
1157	4.03	4.16	2.503	IPI:IPI00844090.1	Gene_Symbol=COL5A1 Collagen alpha-1(V) chain precursor	9606	4
1158	4.03	4.13	9.538	IPI:IPI00033130.3	Gene_Symbol=SAE1 SUMO-activating enzyme subunit 1	9606	3	0.816582	0.65167	1.03753	0.895937
1159	4.03	4.09	13.51	IPI:IPI00783874.2	Gene_Symbol=HDHD2 Isoform 1 of Haloacid dehalogenase-like hydrolase domain-containing protein 2	9606	2
1160	4.03	4.07	5.128	IPI:IPI00176903.2	Gene_Symbol=PTRF Isoform 1 of Polymerase I and transcript release factor	9606	2	2.0893	0.307367	0.448745	0.293383
1161	4.03	4.07	10.24	IPI:IPI00003766.4	Gene_Symbol=ETHE1 ETHE1 protein, mitochondrial precursor	9606	2	1.15878	0.721875	0.92045	0.868803
1162	4.03	4.04	12.15	IPI:IPI00398727.3	Gene_Symbol=LYPLA1 Isoform 2 of Acyl-protein thioesterase 1	9606	2	0.505825	0.49427	1.39316	0.678561
1163	4.03	4.04	15.19	IPI:IPI00893203.1	Gene_Symbol=ACP1 Acid phosphatase 1, soluble	9606	2	1.1272	0.798642	0.928966	0.89147
1164	4.03	4.03	11.65	IPI:IPI00877095.1	Gene_Symbol=- cDNA FLJ78321	9606	3	1.88799	0.261904	0.679204	0.459063
1165	4.02	6.75	7.692	IPI:IPI00644055.2	Gene_Symbol=HNRNPR heterogeneous nuclear ribonucleoprotein R isoform 1	9606	4	1	0.935978	1.03753	0.934789
1166	4.02	4.7	7.488	IPI:IPI00738042.1	Gene_Symbol=LOC652826 similar to 26S proteasome ATPase subunit	9606	2	0.787046	0.668489	1.14815	0.756848
1167	4.02	4.22	2.829	IPI:IPI00027509.3	Gene_Symbol=MMP9 Matrix metalloproteinase-9 precursor	9606	2	1.55597	0.503208	0.461318	0.291732
1168	4.02	4.1	3.527	IPI:IPI00003944.1	Gene_Symbol=DBT Lipoamide acyltransferase component of branched-chain alpha-keto acid dehydrogenase complex, mitochondrial precursor	9606	1	1.13763	0.779434	1.34276	0.584342
1169	4.02	4.09	7.359	IPI:IPI00644766.3	Gene_Symbol=TOR1AIP1 cDNA FLJ78048, highly similar to Homo sapiens torsin A interacting protein 1, mRNA	9606	2	0.963829	0.872393	0.787046	0.651338
1170	4.02	4.07	8.654	IPI:IPI00013004.1	Gene_Symbol=PDXK Isoform 1 of Pyridoxal kinase	9606	2	1.04713	0.9915	1.1272	0.7056
1171	4.02	4.03	10.28	IPI:IPI00016915.1	Gene_Symbol=IGFBP7 Insulin-like growth factor-binding protein 7 precursor	9606	2	3.16228	0.243852	0.164437	0.147357
1172	4.02	4.02	20.67	IPI:IPI00872610.1	Gene_Symbol=CHCHD2 19 kDa protein	9606	2	0.452898	0.295626	1.03753	0.932416
1173	4.02	4.02	14.29	IPI:IPI00887139.1	Gene_Symbol=LOC100132499;LOC100134789 similar to mCG7602	9606	2	1.41906	0.901294	0.724436	0.895777
1174	4.02	4.02	9.13	IPI:IPI00645836.1	Gene_Symbol=ESD Protein	9606	2	1.04713	0.870365	1.18032	0.665682
1175	4.02	4.02	13.93	IPI:IPI00292130.3	Gene_Symbol=DPT Dermatopontin precursor	9606	3	2.85759	0.20652	0.337287	0.221978
1176	4.01	4.33	2.698	IPI:IPI00296713.4	Gene_Symbol=GRN Isoform 1 of Granulins precursor	9606	2	4.05509	0.226259	0.387258	0.320613
1177	4.01	4.19	6.158	IPI:IPI00032561.1	Gene_Symbol=CAB39 Calcium-binding protein 39	9606	2	1	0.973296	0.809096	0.666854
1178	4.01	4.15	14.29	IPI:IPI00014458.1	Gene_Symbol=SCO2 SCO2 protein homolog, mitochondrial precursor	9606	3	1.47231	0.498459	0.613762	0.435827
1179	4.01	4.08	7.386	IPI:IPI00031526.3	Gene_Symbol=C19orf43 Uncharacterized protein C19orf43	9606	2	0.870964	0.88682	1	0.760439
1180	4.01	4.05	7.951	IPI:IPI00456965.5	Gene_Symbol=COQ5 Isoform 1 of Ubiquinone biosynthesis methyltransferase COQ5, mitochondrial precursor	9606	2	1.11686	0.805554	1.21339	0.693887
1181	4.01	4.04	3.726	IPI:IPI00419847.3	Gene_Symbol=SORBS3 Isoform Alpha of Vinexin	9606	2	1.33045	0.44461	0.972747	0.946253
1182	4.01	4.04	5.35	IPI:IPI00027009.2	Gene_Symbol=PACSIN2 Isoform 1 of Protein kinase C and casein kinase substrate in neurons protein 2	9606	2	0.972747	0.957703	1	0.968141
1183	4.01	4.03	5.369	IPI:IPI00789324.1	Gene_Symbol=JUP JUP protein	9606	2	0.903649	0.580331	0.937562	0.753606
1184	4.01	4.03	8.108	IPI:IPI00023086.3	Gene_Symbol=MRPL15 39S ribosomal protein L15, mitochondrial precursor	9606	2	0.816582	0.704957	0.744732	0.565786
1185	4.01	4.03	14.8	IPI:IPI00427330.3	Gene_Symbol=SBDS Ribosome maturation protein SBDS	9606	2	0.831764	0.787061	1.04713	0.949756
1186	4.01	4.03	11.69	IPI:IPI00642032.1	Gene_Symbol=TXNL1 37 kDa protein	9606	2	0.816582	0.671878	1.02802	0.927842
1187	4.01	4.03	12.82	IPI:IPI00001699.1	Gene_Symbol=PYCARD Isoform 1 of Apoptosis-associated speck-like protein containing a CARD	9606	2	1.13763	0.685482	0.928966	0.848402
1188	4.01	4.01	9.034	IPI:IPI00607640.1	Gene_Symbol=SCAMP3 secretory carrier membrane protein 3 isoform 2	9606	2	0.990832	0.986551	1.1272	0.775617
1189	4.01	4.01	7.423	IPI:IPI00032220.3	Gene_Symbol=AGT Angiotensinogen precursor	9606	2	0.177011	0.187338	3.40408	0.269614
1190	4.01	4.01	12.14	IPI:IPI00026259.1	Gene_Symbol=AGA N	9606	2	1.34276	0.699541	0.717794	0.613513
1191	4.01	4.01	9.867	IPI:IPI00029260.2	Gene_Symbol=CD14 Monocyte differentiation antigen CD14 precursor	9606	2	1.21339	0.629223	0.831764	0.589667
1192	4.01	4.01	19.37	IPI:IPI00853201.1	Gene_Symbol=MRPL23 Uncharacterized protein MRPL23	9606	2	1.14815	0.654818	0.83946	0.562444
1193	4.01	4.01	5.83	IPI:IPI00218268.4	Gene_Symbol=OPRS1 Isoform 1 of Sigma 1-type opioid receptor	9606	1	1.00925	0.484008	1.08643	0.324907
1194	4.01	4.01	11.56	IPI:IPI00011604.1	Gene_Symbol=GCSH;LOC730107 Glycine cleavage system H protein, mitochondrial precursor	9606	5	1.88799	0.509668	0.972747	0.941317
1195	4.01	4.01	18.57	IPI:IPI00219757.13	Gene_Symbol=GSTP1 Glutathione S-transferase P	9606	2	2.208	0.317207	0.440555	0.309766
1196	4.01	4.01	17.65	IPI:IPI00029558.1	Gene_Symbol=NDUFC2 NADH dehydrogenase [ubiquinone] 1 subunit C2	9606	2	1.18032	0.374904	1.22462	0.432502
1197	4.01	4.01	11.25	IPI:IPI00619966.1	Gene_Symbol=NQO1 NAD(P)H menadione oxidoreductase 1, dioxin-inducible isoform b	9606	2	0.105682	0.135915	0.383707	0.467802
1198	4	24.57	51.08	IPI:IPI00005668.4	Gene_Symbol=AKR1C2 Aldo-keto reductase family 1 member C2	9606	21	0.353183	0.305943	1.70608	0.524271
1199	4	11.44	31.13	IPI:IPI00220344.7	Gene_Symbol=RPL36A 60S ribosomal protein L36a	9606	6	0.630957	0.33099	0.862979	0.76529
1200	4	10.92	21.37	IPI:IPI00013890.2	Gene_Symbol=SFN Isoform 1 of 14-3-3 protein sigma	9606	6
1201	4	6.35	25.68	IPI:IPI00009607.1	Gene_Symbol=RAP2C Ras-related protein Rap-2c precursor	9606	3	1.48594	0.271182	0.731139	0.309538
1202	4	6	18.01	IPI:IPI00219675.1	Gene_Symbol=RAC1 Isoform B of Ras-related C3 botulinum toxin substrate 1 precursor	9606	4	2.72898	0.434902	0.737904	0.992785
1203	4	4.2	10.61	IPI:IPI00607799.5	Gene_Symbol=BDH2 Isoform 1 of 3-hydroxybutyrate dehydrogenase type 2	9606	2	1.36773	0.374469	1.27057	0.613633
1204	4	4.16	38.54	IPI:IPI00643583.2	Gene_Symbol=DYNLRB1 Isoform 1 of Dynein light chain roadblock-type 1	9606	2	1.14815	0.66349	0.801678	0.544713
1205	4	4.14	10.61	IPI:IPI00019400.1	Gene_Symbol=TPMT Thiopurine S-methyltransferase	9606	2	0.698232	0.524671	1.47231	0.484813
1206	4	4.05	10.94	IPI:IPI00062419.2	Gene_Symbol=SDSL Serine dehydratase-like	9606	4	1.18032	0.695523	0.765597	0.580369
1207	4	4.03	14.89	IPI:IPI00429689.3	Gene_Symbol=PPP2CB Serine/threonine-protein phosphatase 2A catalytic subunit beta isoform	9606	2
1208	4	4.03	16	IPI:IPI00032827.1	Gene_Symbol=SF3B14 Pre-mRNA branch site protein p14	9606	2	1.10662	0.827019	0.501187	0.332552
1209	4	4.03	17.2	IPI:IPI00018871.1	Gene_Symbol=ARL8B ADP-ribosylation factor-like protein 8B	9606	2	0.544503	0.575614	0.772681	0.491955
1210	4	4.02	5.172	IPI:IPI00744319.2	Gene_Symbol=PRRC1 Isoform 2 of Protein PPRC1	9606	2	0.870964	0.580268	1.05682	0.752933
1211	4	4.02	7.112	IPI:IPI00644390.2	Gene_Symbol=CEACAM1 carcinoembryonic antigen-related cell adhesion molecule 1 isoform 2 precursor	9606	2	0.862979	0.578148	1.11686	0.519508
1212	4	4.02	10.86	IPI:IPI00879750.1	Gene_Symbol=SNRPD3 19 kDa protein	9606	2	0.92045	0.93691	0.972747	0.852578
1213	4	4.02	8.947	IPI:IPI00298176.2	Gene_Symbol=GPX2 Glutathione peroxidase 2	9606	2	1.1695	0.705149	0.501187	0.27028
1214	4	4.02	3.333	IPI:IPI00219901.3	Gene_Symbol=TFR2 Isoform Gamma of Transferrin receptor protein 2	9606	2	1	0.730631	1.00925	0.948348
1215	4	4.02	11.39	IPI:IPI00033600.1	Gene_Symbol=PPP1R7 Isoform 1 of Protein phosphatase 1 regulatory subunit 7	9606	3	0.92045	0.806275	0.731139	0.905616
1216	4	4.02	14.37	IPI:IPI00607884.1	Gene_Symbol=HN1L Isoform 2 of Hematological and neurological expressed 1-like protein	9606	2	0.990832	0.994996	1.0666	0.855629
1217	4	4.02	5.613	IPI:IPI00017341.3	Gene_Symbol=SF3A2 SF3A2 protein (Fragment)	9606	2	0.824138	0.577461	1.08643	0.817429
1218	4	4.01	7.162	IPI:IPI00303568.3	Gene_Symbol=PTGES2 Prostaglandin E synthase 2	9606	2	0.831764	0.728788	0.862979	0.783306
1219	4	4.01	10.19	IPI:IPI00028387.3	Gene_Symbol=C20orf116 Isoform 1 of Uncharacterized protein C20orf116 precursor	9606	2	1.15878	0.760707	0.963829	0.951499
1220	4	4.01	9.236	IPI:IPI00000949.1	Gene_Symbol=CRYM Mu-crystallin homolog	9606	2
1221	4	4.01	23.33	IPI:IPI00793091.1	Gene_Symbol=FKBP11 10 kDa protein	9606	2	0.608135	0.427118	1.38038	0.511529
1222	4	4	36	IPI:IPI00022433.5	Gene_Symbol=HSPB6 Heat-shock protein beta-6	9606	3
1223	4	4	16.37	IPI:IPI00872471.1	Gene_Symbol=ENSA 19 kDa protein	9606	2	0.972747	0.543278	0.963829	0.43661
1224	4	4	2.894	IPI:IPI00828192.1	Gene_Symbol=CD44 Isoform 17 of CD44 antigen precursor	9606	2	0.679204	0.510275	0.83946	0.744658
1225	4	4	11.56	IPI:IPI00292532.6	Gene_Symbol=CAMP Cathelicidin antimicrobial peptide precursor	9606	2	6.85488	0.206102	0.17378	0.213344
1226	4	4	17.83	IPI:IPI00024320.1	Gene_Symbol=RBM3 Putative RNA-binding protein 3	9606	3	0.794328	0.760284	0.346737	0.311244
1227	4	4	11.48	IPI:IPI00792100.1	Gene_Symbol=C14orf166 CLE	9606	2	1.00925	0.949562	1.0666	0.882535
1228	4	4	11.93	IPI:IPI00744995.2	Gene_Symbol=CD68 CD68 antigen isoform B	9606	2	1.52757	0.467715	0.801678	0.684172
1229	4	4	17.39	IPI:IPI00061525.3	Gene_Symbol=GNPNAT1 Glucosamine 6-phosphate N-acetyltransferase	9606	2	1.02802	0.901182	0.972747	0.967859
1230	4	4	13.89	IPI:IPI00026241.1	Gene_Symbol=BST2 Bone marrow stromal antigen 2 precursor	9606	2	0.963829	0.963328	1.1272	0.823721
1231	4	4	27.72	IPI:IPI00021856.3	Gene_Symbol=APOC2 Apolipoprotein C-II precursor	9606	2	0.440555	0.285738	1.87068	0.349624
1232	4	4	5.172	IPI:IPI00013887.1	Gene_Symbol=ST6GAL1 Beta-galactoside alpha-2,6-sialyltransferase 1	9606	2	0.366438	0.371256	1.33045	0.870613
1233	4	4	34	IPI:IPI00646167.2	Gene_Symbol=C14orf142 hypothetical protein LOC84520	9606	3	0.954993	0.934401	1.19124	0.721394
1234	4	4	14.2	IPI:IPI00642948.1	Gene_Symbol=CD99 CD99 antigen isoform b precursor	9606	2	1.08643	0.741476	0.787046	0.455103
1235	4	4	48.81	IPI:IPI00217253.3	Gene_Symbol=GCHFR GTP cyclohydrolase 1 feedback regulatory protein	9606	7	3.22107	0.323761	1.0666	0.954885
1236	4	4	25	IPI:IPI00215746.3	Gene_Symbol=FABP4 Fatty acid-binding protein, adipocyte	9606	2	1.88799	0.3464	0.340408	0.223917
1237	4	4	25	IPI:IPI00873810.1	Gene_Symbol=FKBP1A FK506-binding protein 1A	9606	2	1.23595	0.575816	0.824138	0.630972
1238	4	4	19.86	IPI:IPI00005966.6	Gene_Symbol=NDUFA12 13kDa differentiation-associated protein variant (Fragment)	9606	2	3.46737	0.245793	0.737904	0.728916
1239	4	4	25.3	IPI:IPI00001546.1	Gene_Symbol=TIMM8B Mitochondrial import inner membrane translocase subunit Tim8 B	9606	2	1.30617	0.630039	1.02802	0.899665
1240	3.99	4.13	2.314	IPI:IPI00216245.3	Gene_Symbol=TJP2 Isoform C1 of Tight junction protein ZO-2	9606	2	1.19124	0.716665	1.11686	0.806002
1241	3.98	3.98	0	IPI:IPI00395929.1	Gene_Symbol=AADAT Isoform 1 of Kynurenine/alpha-aminoadipate aminotransferase mitochondrial precursor	9606	0	2.208	0.289006	0.83946	0.74618
1242	3.96	3.99	12.83	IPI:IPI00791036.1	Gene_Symbol=NDUFB5 22 kDa protein	9606	2	1.55597	0.214317	0.912011	0.74786
1243	3.9	12.79	14.95	IPI:IPI00409717.1	Gene_Symbol=EIF4A2 Isoform 2 of Eukaryotic initiation factor 4A-II	9606	5	0.544503	0.820095	0.92045	0.88043
1244	3.89	3.91	10.27	IPI:IPI00219306.1	Gene_Symbol=MAGOH Protein mago nashi homolog	9606	1	0.515229	0.27086	0.390841	0.243577
1245	3.88	8.52	30	IPI:IPI00215918.3	Gene_Symbol=ARF4 ADP-ribosylation factor 4	9606	4	0.912011	0.39031	1.00925	0.979464
1246	3.88	3.88	7.463	IPI:IPI00021107.5	Gene_Symbol=XYLB xylulokinase homolog	9606	2	1.03753	0.918324	0.77983	0.653826
1247	3.87	3.88	10.82	IPI:IPI00470674.5	Gene_Symbol=CYB5R1 NADH-cytochrome b5 reductase 1	9606	2	0.809096	0.450064	1.03753	0.796648
1248	3.86	3.9	5.745	IPI:IPI00410079.3	Gene_Symbol=FAM82C Isoform 1 of Protein FAM82C	9606	2	0.801678	0.684423	1.49969	0.484521
1249	3.85	3.86	5.466	IPI:IPI00019568.1	Gene_Symbol=F2 Prothrombin precursor (Fragment)	9606	2	0.870964	0.587485	1.13763	0.605821
1250	3.85	3.85	8.85	IPI:IPI00009407.8	Gene_Symbol=DAD1 Dolichyl-diphosphooligosaccharide--protein glycosyltransferase subunit DAD1	9606	1	1.0666	0.756027	0.972747	0.967903
1251	3.83	3.86	4.595	IPI:IPI00026824.2	Gene_Symbol=HMOX2 Heme oxygenase 2	9606	2	0.751623	0.346573	1.45881	0.275343
1252	3.8	3.8	21.39	IPI:IPI00216659.1	Gene_Symbol=RBM8A Isoform 2 of RNA-binding protein 8A	9606	5	1.07647	0.892032	0.57544	0.427506
1253	3.79	4.4	0.3013	IPI:IPI00456969.1	Gene_Symbol=DYNC1H1 Cytoplasmic dynein 1 heavy chain 1	9606	1	0.912011	0.886258	1.02802	0.956096
1254	3.79	3.85	3.799	IPI:IPI00012912.1	Gene_Symbol=CPT2 Carnitine O-palmitoyltransferase 2, mitochondrial precursor	9606	2	1.47231	0.467495	1.00925	0.914339
1255	3.79	3.82	3.947	IPI:IPI00185374.4	Gene_Symbol=PSMD12 26S proteasome non-ATPase regulatory subunit 12	9606	2	0.928966	0.690022	1.05682	0.709929
1256	3.79	3.79	4.644	IPI:IPI00215844.1	Gene_Symbol=NAAA Isoform 2 of N-acylethanolamine-hydrolyzing acid amidase precursor	9606	1	1.13763	0.526715	1.18032	0.162425
1257	3.76	3.91	5.73	IPI:IPI00005578.1	Gene_Symbol=EHD4 EH domain-containing protein 4	9606	2	0.505825	0.336288	1.40605	0.532027
1258	3.76	3.76	12.12	IPI:IPI00646627.1	Gene_Symbol=SEC11C 15 kDa protein	9606	2	1.24738	0.670606	0.816582	0.695785
1259	3.75	3.87	5.769	IPI:IPI00008215.1	Gene_Symbol=ME1 NADP-dependent malic enzyme	9606	2	0.765597	0.420998	0.990832	0.949196
1260	3.74	3.76	9.032	IPI:IPI00102904.1	Gene_Symbol=AUH Isoform 2 of Methylglutaconyl-CoA hydratase, mitochondrial precursor	9606	2	1.20226	0.621209	0.794328	0.639743
1261	3.73	3.89	5.263	IPI:IPI00745690.1	Gene_Symbol=MMAA Methylmalonic aciduria type A protein, mitochondrial precursor	9606	2	1.21339	0.679668	0.954993	0.934904
1262	3.73	3.74	15.7	IPI:IPI00024551.1	Gene_Symbol=C15orf24 UPF0480 protein C15orf24 precursor	9606	2	1.1695	0.669976	0.772681	0.536051
1263	3.73	3.74	18.9	IPI:IPI00022832.1	Gene_Symbol=BRP44 Brain protein 44	9606	2	1.11686	0.706534	1.05682	0.841651
1264	3.73	3.73	4.904	IPI:IPI00004669.1	Gene_Symbol=GALNT2 Polypeptide N-acetylgalactosaminyltransferase 2	9606	2
1265	3.73	3.73	9.239	IPI:IPI00220766.5	Gene_Symbol=GLO1 Lactoylglutathione lyase	9606	1	1.04713	0.642883	1.31826	0.296759
1266	3.72	4.15	34.48	IPI:IPI00893690.2	Gene_Symbol=HLA-DPB1 HLA-DPB1 (Fragment)	9606	3	0.954993	0.946346	0.831764	0.736453
1267	3.72	3.87	2.636	IPI:IPI00477577.1	Gene_Symbol=SORBS2 sorbin and SH3 domain containing 2 isoform 2	9606	2	0.946237	0.89885	0.831764	0.632914
1268	3.72	3.72	31.39	IPI:IPI00217553.1	Gene_Symbol=MRPL41 39S ribosomal protein L41, mitochondrial precursor	9606	2	0.787046	0.659116	0.963829	0.949332
1269	3.72	3.72	11.98	IPI:IPI00549730.3	Gene_Symbol=APIP Isoform 1 of APAF1-interacting protein	9606	2
1270	3.71	4.07	2.032	IPI:IPI00645038.1	Gene_Symbol=ITIH2 Inter-alpha (Globulin) inhibitor H2	9606	1
1271	3.71	3.76	12.02	IPI:IPI00414264.2	Gene_Symbol=SRI sorcin isoform b	9606	2	1.67494	0.405236	0.765597	0.633163
1272	3.71	3.74	10.38	IPI:IPI00219677.4	Gene_Symbol=DERA Putative deoxyribose-phosphate aldolase	9606	2	0.380189	0.247774	2.26987	0.281909
1273	3.71	3.71	23.53	IPI:IPI00815735.1	Gene_Symbol=NDUFB4 Putative uncharacterized protein (Fragment)	9606	2	1.87068	0.298026	1.13763	0.760003
1274	3.7	5.94	10.1	IPI:IPI00015954.1	Gene_Symbol=SAR1A GTP-binding protein SAR1a	9606	2	1.04713	0.914746	1.27057	0.636194
1275	3.7	3.71	22.08	IPI:IPI00815895.3	Gene_Symbol=C10orf125 Isoform 1 of Protein fucU homolog	9606	2	3.40408	0.15642	2.42103	0.252833
1276	3.7	3.7	5.981	IPI:IPI00006114.4	Gene_Symbol=SERPINF1 Pigment epithelium-derived factor precursor	9606	2	0.744732	0.598135	0.534564	0.360145
1277	3.7	3.7	17.39	IPI:IPI00293276.10	Gene_Symbol=LOC284889;MIF Macrophage migration inhibitory factor	9606	3	0.937562	0.820987	1.13763	0.769
1278	3.67	4.4	1.358	IPI:IPI00019580.1	Gene_Symbol=PLG Plasminogen precursor	9606	1	0.928966	0.832237	0.801678	0.622768
1279	3.67	3.8	5.159	IPI:IPI00646556.1	Gene_Symbol=NDUFV2 28 kDa protein	9606	1	0.787046	0.659762	1.51356	0.47203
1280	3.64	3.65	17.05	IPI:IPI00005657.1	Gene_Symbol=PFDN6 Prefoldin subunit 6	9606	2	0.619441	0.56908	0.597035	0.537297
1281	3.63	3.64	7.397	IPI:IPI00828150.1	Gene_Symbol=SUGT1 Isoform 1 of Suppressor of G2 allele of SKP1 homolog	9606	2
1282	3.63	3.64	9.756	IPI:IPI00020928.1	Gene_Symbol=TFAM Transcription factor A, mitochondrial precursor	9606	2	1.1695	0.345709	0.855067	0.323525
1283	3.62	3.62	14.13	IPI:IPI00011876.2	Gene_Symbol=MTAP S-methyl-5'-thioadenosine phosphorylase	9606	2	1.43219	0.462223	1.0666	0.864304
1284	3.6	3.7	4.973	IPI:IPI00031670.5	Gene_Symbol=FAM114A1 Protein NOXP20	9606	2
1285	3.6	3.63	8.429	IPI:IPI00412643.1	Gene_Symbol=FUSIP1 Isoform 2 of FUS-interacting serine-arginine-rich protein 1	9606	2	1.04713	0.818329	0.963829	0.850324
1286	3.59	18.87	19.76	IPI:IPI00329444.4	Gene_Symbol=ACSM2B Acyl-coenzyme A synthetase ACSM2B, mitochondrial precursor	9606	10	0.816582	0.651161	1.95885	0.293081
1287	3.59	3.64	3.147	IPI:IPI00024664.1	Gene_Symbol=USP5 Isoform Long of Ubiquitin carboxyl-terminal hydrolase 5	9606	2	0.862979	0.725786	0.954993	0.968094
1288	3.59	3.6	7.385	IPI:IPI00060715.1	Gene_Symbol=KCTD12 BTB/POZ domain-containing protein KCTD12	9606	2	1.33045	0.517619	0.534564	0.332975
1289	3.59	3.59	9.417	IPI:IPI00060627.2	Gene_Symbol=CCDC124 Coiled-coil domain-containing protein 124	9606	2	0.77983	0.64717	0.751623	0.44094
1290	3.58	3.59	2.475	IPI:IPI00644131.1	Gene_Symbol=MAN2B1 Truncated lysosomal acid alpha-mannosidase	9606	2
1291	3.57	3.71	8.471	IPI:IPI00100980.9	Gene_Symbol=EHD2 EH domain-containing protein 2	9606	2	1.0666	0.886218	0.765597	0.633568
1292	3.56	3.57	8.333	IPI:IPI00305469.4	Gene_Symbol=CRK v-crk sarcoma virus CT10 oncogene homolog isoform b	9606	2	1.43219	0.522607	0.903649	0.8584
1293	3.55	3.56	20.81	IPI:IPI00873988.1	Gene_Symbol=CORO7;Magmas Uncharacterized protein CORO7	9606	2	0.954993	0.968245	0.963829	0.95045
1294	3.55	3.55	9.055	IPI:IPI00032003.1	Gene_Symbol=EMD Emerin	9606	2	1.00925	0.937361	0.559758	0.581835
1295	3.54	3.96	1.626	IPI:IPI00795618.1	Gene_Symbol=MYO1B 128 kDa protein	9606	1	1.03753	0.942315	1.03753	0.747657
1296	3.54	3.56	4.028	IPI:IPI00031397.3	Gene_Symbol=ACSL3 Long-chain-fatty-acid--CoA ligase 3	9606	2	0.731139	0.583538	0.765597	0.626556
1297	3.53	10.04	18.49	IPI:IPI00026230.1	Gene_Symbol=HNRNPH2 Heterogeneous nuclear ribonucleoprotein H2	9606	6	1.01859	0.967225	1	0.981812
1298	3.53	3.65	1.509	IPI:IPI00396435.3	Gene_Symbol=DHX15 Putative pre-mRNA-splicing factor ATP-dependent RNA helicase DHX15	9606	1	0.816582	0.668395	0.816582	0.830799
1299	3.53	3.59	11.32	IPI:IPI00219025.3	Gene_Symbol=GLRX Glutaredoxin-1	9606	2	1.09648	0.714608	1.15878	0.743775
1300	3.52	3.61	8.24	IPI:IPI00219445.1	Gene_Symbol=PSME3 Isoform 2 of Proteasome activator complex subunit 3	9606	2	0.608135	0.328417	0.954993	0.875878
1301	3.52	3.58	11.84	IPI:IPI00395627.3	Gene_Symbol=CACYBP Isoform 1 of Calcyclin-binding protein	9606	2	0.765597	0.633093	1.40605	0.531417
1302	3.52	3.54	4.039	IPI:IPI00220873.1	Gene_Symbol=PAPSS2 Isoform B of Bifunctional 3'-phosphoadenosine 5'-phosphosulfate synthetase 2	9606	2	1.09648	0.840291	0.737904	0.59329
1303	3.52	3.53	19.4	IPI:IPI00015891.1	Gene_Symbol=PFDN4 Prefoldin subunit 4	9606	2	1.21339	0.692058	1.58489	0.444572
1304	3.51	3.57	1.677	IPI:IPI00449049.5	Gene_Symbol=PARP1 Poly [ADP-ribose] polymerase 1	9606	1	0.461318	0.14154	1.41906	0.241641
1305	3.49	3.49	15.53	IPI:IPI00410162.1	Gene_Symbol=TCEB2 elongin B isoform b	9606	1	1.35519	0.468086	0.879022	0.545373
1306	3.46	3.47	5.714	IPI:IPI00023064.1	Gene_Symbol=C6orf66 UPF0240 protein C6orf66	9606	1	0.787046	0.498667	0.704693	0.94201
1307	3.46	3.46	8	IPI:IPI00871537.1	Gene_Symbol=IFI30 interferon, gamma-inducible protein 30 preproprotein	9606	5	0.903649	0.859543	0.428549	0.554387
1308	3.45	3.56	3.976	IPI:IPI00176637.5	Gene_Symbol=EIF2S2 Uncharacterized protein ENSP00000249480	9606	1
1309	3.44	3.46	4.208	IPI:IPI00428967.2	Gene_Symbol=TMED7;TICAM2 Toll-like receptor adapter molecule 2	9606	2	0.990832	0.990026	1	0.991044
1310	3.44	3.44	29.9	IPI:IPI00028376.1	Gene_Symbol=TIMM8A Mitochondrial import inner membrane translocase subunit Tim8 A	9606	4	0.903649	0.821255	0.937562	0.902578
1311	3.42	3.46	5.417	IPI:IPI00743775.1	Gene_Symbol=CCDC47 Isoform 2 of Coiled-coil domain-containing protein 47 precursor	9606	2	0.704693	0.545152	1.1272	0.794793
1312	3.42	3.45	6.452	IPI:IPI00021327.3	Gene_Symbol=GRB2 Isoform 1 of Growth factor receptor-bound protein 2	9606	1	1	0.910641	0.870964	0.60559
1313	3.4	3.53	8.718	IPI:IPI00221002.5	Gene_Symbol=PXMP2 Peroxisomal membrane protein 2	9606	2	2.33346	0.426678	1.30617	0.697157
1314	3.4	3.45	11.45	IPI:IPI00007019.1	Gene_Symbol=PPIL1 Peptidyl-prolyl cis-trans isomerase-like 1	9606	2	1.04713	0.861798	0.772681	0.429279
1315	3.4	3.41	7.917	IPI:IPI00893316.1	Gene_Symbol=GSTT1 Glutathione S-transferase theta 1	9606	1	1.49968	0.590226	1.90546	0.30119
1317	3.4	3.41	9.048	IPI:IPI00010845.3	Gene_Symbol=NDUFS8 NADH dehydrogenase [ubiquinone] iron-sulfur protein 8, mitochondrial precursor	9606	2	1.07647	0.866734	1.1272	0.798592
1318	3.39	3.47	6.439	IPI:IPI00025796.3	Gene_Symbol=NDUFS3 NADH dehydrogenase [ubiquinone] iron-sulfur protein 3, mitochondrial precursor	9606	1
1319	3.38	3.41	4.825	IPI:IPI00297084.7	Gene_Symbol=DDOST dolichyl-diphosphooligosaccharide-protein glycosyltransferase precursor	9606	2	0.928966	0.793077	1.04713	0.853672
1320	3.38	3.39	24.72	IPI:IPI00019329.1	Gene_Symbol=DYNLL1 Dynein light chain 1, cytoplasmic	9606	1	1.05682	0.608441	0.92045	0.884075
1321	3.35	3.38	4.982	IPI:IPI00100716.2	Gene_Symbol=PUF60 Isoform 2 of Poly	9606	2	0.946237	0.813254	1.04713	0.825731
1322	3.35	3.37	3.276	IPI:IPI00031479.1	Gene_Symbol=PDIA5 Protein disulfide-isomerase A5 precursor	9606	2	0.963829	0.735439	1.00925	0.719641
1323	3.34	3.36	3.279	IPI:IPI00514510.1	Gene_Symbol=ANXA7 annexin VII isoform 2	9606	1	0.824138	0.680232	1.35519	0.510445
1324	3.34	3.36	4.215	IPI:IPI00029605.1	Gene_Symbol=GALNS N-acetylgalactosamine-6-sulfatase precursor	9606	2	1.51356	0.471522	0.559758	0.380315
1325	3.32	3.36	5.433	IPI:IPI00554737.3	Gene_Symbol=PPP2R1A Serine/threonine-protein phosphatase 2A 65 kDa regulatory subunit A alpha isoform	9606	2	0.642688	0.468816	1.20226	0.708588
1326	3.32	3.35	4.902	IPI:IPI00020075.4	Gene_Symbol=ABHD10 Abhydrolase domain-containing protein 10, mitochondrial precursor	9606	1	1.0666	0.88293	1.64437	0.42076
1327	3.32	3.32	3.704	IPI:IPI00031697.1	Gene_Symbol=TMEM109 Transmembrane protein 109 precursor	9606	1	1.55597	0.462161	0.691831	0.528318
1328	3.31	3.32	6.533	IPI:IPI00018120.1	Gene_Symbol=DAP3 Mitochondrial 28S ribosomal protein S29	9606	2	0.452898	0.294459	1.09648	0.842169
1329	3.29	17.01	39.81	IPI:IPI00556391.1	Gene_Symbol=- Actin-like protein (Fragment)	9606	18
1330	3.27	3.39	2.49	IPI:IPI00004457.3	Gene_Symbol=AOC3 Membrane copper amine oxidase	9606	1	2.70396	0.240269	0.625173	0.449798
1331	3.27	3.32	2.636	IPI:IPI00465233.1	Gene_Symbol=EIF3EIP Eukaryotic translation initiation factor 3, subunit E interacting protein	9606	1
1332	3.26	3.34	2.444	IPI:IPI00025829.1	Gene_Symbol=CYP2B6 Cytochrome P450 2B6	9606	1	0.963829	0.884253	1.52757	0.260825
1333	3.24	3.36	2.822	IPI:IPI00871297.1	Gene_Symbol=USP14 64 kDa protein	9606	1	1	0.991159	0.928966	0.892206
1334	3.24	3.29	16.99	IPI:IPI00844417.1	Gene_Symbol=BTF3L4 BTF3L4 protein (Fragment)	9606	1	0.870964	0.693178	0.772681	0.662118
1335	3.23	5.73	11.5	IPI:IPI00016513.5	Gene_Symbol=RAB10 Ras-related protein Rab-10	9606	2	0.809096	0.893865	0.855067	0.740205
1336	3.23	3.26	6.897	IPI:IPI00293350.3	Gene_Symbol=TSNAX Translin-associated protein X	9606	1	0.77983	0.620854	0.946237	0.982494
1337	3.23	3.25	3.779	IPI:IPI00027412.4	Gene_Symbol=CEACAM6 Carcinoembryonic antigen-related cell adhesion molecule 6 precursor	9606	1	3.53183	0.381922	0.239883	0.291323
1338	3.23	3.23	15.82	IPI:IPI00032957.1	Gene_Symbol=UBE2I SUMO-conjugating enzyme UBC9	9606	2	1.57036	0.44751	0.432514	0.28152
1339	3.22	3.27	0.9748	IPI:IPI00029739.5	Gene_Symbol=CFH Isoform 1 of Complement factor H precursor	9606	1	0.630957	0.447076	1.41906	0.52946
1340	3.22	3.23	7.237	IPI:IPI00007052.6	Gene_Symbol=FIS1 Mitochondrial fission 1 protein	9606	2
1341	3.17	10.76	2.128	IPI:IPI00893035.1	Gene_Symbol=CAD Putative uncharacterized protein CAD	9606	3	0.801678	0.679396	1.1695	0.746683
1342	3.17	3.24	2.592	IPI:IPI00022810.1	Gene_Symbol=CTSC Dipeptidyl-peptidase 1 precursor	9606	3	1.27057	0.588906	0.519996	0.343202
1343	3.17	3.17	7.216	IPI:IPI00220871.4	Gene_Symbol=RPL37 60S ribosomal protein L37	9606	1	1.01859	0.840284	0.794328	0.854824
1344	3.16	3.17	3.285	IPI:IPI00021389.1	Gene_Symbol=CCS Copper chaperone for superoxide dismutase	9606	1	1.10662	0.768871	1.01859	0.923069
1345	3.15	3.23	7.362	IPI:IPI00301364.3	Gene_Symbol=SKP1 Isoform 1 of S-phase kinase-associated protein 1	9606	1	0.816582	0.704047	0.758578	0.613993
1346	3.15	3.16	3.415	IPI:IPI00645329.1	Gene_Symbol=RBBP4 46 kDa protein	9606	1	0.83946	0.752145	1.00925	0.967964
1347	3.12	9.09	12.32	IPI:IPI00455050.1	Gene_Symbol=TPM1 Sarcomeric tropomyosin kappa	9606	3	1.40605	0.536191	0.405508	0.262439
1348	3.11	3.12	12.58	IPI:IPI00643342.1	Gene_Symbol=PEA15 Phosphoprotein enriched in astrocytes 15	9606	1
1349	3.11	3.11	4.545	IPI:IPI00654582.3	Gene_Symbol=TOLLIP Toll interacting protein variant (Fragment)	9606	2	1.1272	0.793551	0.847227	0.754756
1350	3.1	3.15	3.401	IPI:IPI00002270.3	Gene_Symbol=C6orf211 UPF0364 protein C6orf211	9606	1	0.831764	0.727915	0.855067	0.769633
1351	3.1	3.14	1.966	IPI:IPI00296099.6	Gene_Symbol=THBS1 Thrombospondin-1 precursor	9606	1	1.09648	0.850322	0.319154	0.203958
1352	3.09	3.09	1.879	IPI:IPI00215980.1	Gene_Symbol=PVRL2 Isoform Alpha of Poliovirus receptor-related protein 2 precursor	9606	1	0.912011	0.873909	0.895365	0.837486
1353	3.05	3.08	8.081	IPI:IPI00219381.5	Gene_Symbol=NDUFA2 NADH dehydrogenase [ubiquinone] 1 alpha subcomplex subunit 2	9606	1	1.64437	0.325621	0.937562	0.960419
1354	3.05	3.05	8.743	IPI:IPI00003419.1	Gene_Symbol=C11orf58 Small acidic protein	9606	1	0.824138	0.696978	0.824138	0.71552
1355	3.05	3.05	4.811	IPI:IPI00413674.1	Gene_Symbol=PHYHD1 Isoform 1 of Phytanoyl-CoA dioxygenase domain-containing protein 1	9606	1	5.10505	0.251958	1	0.95764
1356	3.04	3.13	5.574	IPI:IPI00470503.2	Gene_Symbol=PPA2 Isoform 3 of Inorganic pyrophosphatase 2, mitochondrial precursor	9606	2
1357	3.04	3.04	8.571	IPI:IPI00011217.3	Gene_Symbol=NDUFS4 NADH dehydrogenase [ubiquinone] iron-sulfur protein 4, mitochondrial precursor	9606	1	1.92309	0.559375	0.83946	0.985484
1358	3.01	3.02	7.5	IPI:IPI00021370.1	Gene_Symbol=UBE2K Isoform 1 of Ubiquitin-conjugating enzyme E2 K	9606	1	0.816582	0.658575	0.981748	0.881658
1359	3	3.17	18.64	IPI:IPI00329373.3	Gene_Symbol=P117 Protein QIL1	9606	1	0.376704	0.244804	4.32514	0.165533
1360	3	3	4.155	IPI:IPI00745955.3	Gene_Symbol=EBNA1BP2 EBNA1 binding protein 2	9606	1	1.00925	0.947063	0.912011	0.799795
1361	2.99	2.99	5.179	IPI:IPI00022246.1	Gene_Symbol=AZU1 Azurocidin precursor	9606	1	1.09648	0.836808	1.25892	0.652227
1362	2.98	2.98	5.556	IPI:IPI00815770.2	Gene_Symbol=SNX3 Isoform 1 of Sorting nexin-3	9606	1	1.92309	0.588852	0.625173	0.641255
1363	2.97	3.39	1.302	IPI:IPI00873899.1	Gene_Symbol=ABCF1 Isoform 1 of ATP-binding cassette sub-family F member 1	9606	1	0.946237	0.94632	0.972747	0.858609
1364	2.97	2.98	13.4	IPI:IPI00384428.3	Gene_Symbol=BPHL Isoform 1 of Valacyclovir hydrolase precursor	9606	2	0.510505	0.343092	2.05116	0.309428
1365	2.96	29.28	44.72	IPI:IPI00013475.1	Gene_Symbol=TUBB2A Tubulin beta-2A chain	9606	25	0.928966	0.873986	0.887156	0.791283
1366	2.96	4.29	3.585	IPI:IPI00028122.1	Gene_Symbol=PSIP1 Isoform 1 of PC4 and SFRS1-interacting protein	9606	2	0.847227	0.758452	1.21339	0.69717
1367	2.96	2.97	3.325	IPI:IPI00784195.1	Gene_Symbol=CSNK2A1;CSNK2A1P Casein kinase II alpha subunit	9606	1	1.11686	0.780285	0.580764	0.406336
1368	2.93	2.93	9.223	IPI:IPI00099871.1	Gene_Symbol=MRPL40 39S ribosomal protein L40, mitochondrial precursor	9606	1	1.09648	0.844896	0.887156	0.818503
1369	2.92	2.98	1.582	IPI:IPI00018901.2	Gene_Symbol=GGT1 Isoform 1 of Gamma-glutamyltranspeptidase 1 precursor	9606	1	0.981748	0.602942	0.824138	0.641799
1370	2.92	2.95	4.154	IPI:IPI00008504.1	Gene_Symbol=CA14 Carbonic anhydrase 14 precursor	9606	1	1.52757	0.46657	1.36773	0.562564
1371	2.9	2.95	2.808	IPI:IPI00009104.7	Gene_Symbol=RUVBL2 RuvB-like 2	9606	1	1.15878	0.753757	0.787046	0.662501
1372	2.89	2.91	1.829	IPI:IPI00871543.1	Gene_Symbol=TOM1 Target of Myb protein 1	9606	1	0.855067	0.764378	1.05682	0.896426
1373	2.86	15.08	15.66	IPI:IPI00426542.1	Gene_Symbol=UGT1A9;UGT1A6 UDP-glucuronosyltransferase 1-9 precursor	9606	14
1374	2.86	2.87	1.316	IPI:IPI00022462.2	Gene_Symbol=TFRC Transferrin receptor protein 1	9606	1	0.554626	0.380069	0.816582	0.707711
1375	2.86	2.86	10	IPI:IPI00025427.2	Gene_Symbol=RNASE3 Eosinophil cationic protein precursor	9606	1	4.69894	0.172273	0.237684	0.215625
1376	2.85	2.86	13.73	IPI:IPI00446538.1	Gene_Symbol=PPP1R1A cDNA FLJ41975 fis, clone SKNMC2006998, moderately similar to PROTEIN PHOSPHATASE INHIBITOR 1	9606	1	0.698232	0.55637	1.75388	0.354831
1377	2.85	2.86	12.09	IPI:IPI00003327.1	Gene_Symbol=ARL3 ADP-ribosylation factor-like protein 3	9606	1	1.39316	0.541319	0.895365	0.836227
1378	2.85	2.86	13.22	IPI:IPI00017373.1	Gene_Symbol=RPA3 Replication protein A 14 kDa subunit	9606	1	1.14815	0.853374	0.731139	0.594083
1379	2.84	6.97	14.66	IPI:IPI00747116.1	Gene_Symbol=HLA-DRB2;HLA-DRB1;LOC100133583;ZNF749;HLA-DRB5;HLA-DRB4;HLA-DRB3;LOC100133661;hCG_1998957;HLA-DQB2;RNASE2;LOC100133811;LOC100133484;HLA-DQB1 HLA class II histocompatibility antigen, DRB1-9 beta chain precursor	9606	3	1.08643	0.816036	0.765597	0.548132
1380	2.81	26.44	36.2	IPI:IPI00217466.3	Gene_Symbol=HIST1H1D Histone H1.3	9606	20	1.21339	0.693168	0.636796	0.459484
1381	2.8	2.93	1.681	IPI:IPI00031008.1	Gene_Symbol=TNC Isoform 1 of Tenascin precursor	9606	2
1382	2.8	2.8	8.696	IPI:IPI00026570.2	Gene_Symbol=COX7A2 Cytochrome c oxidase polypeptide VIIa-liver/heart, mitochondrial precursor	9606	1	1.20226	0.700392	1.19124	0.688574
1383	2.79	2.93	2.945	IPI:IPI00456887.2	Gene_Symbol=HNRNPUL2 Heterogeneous nuclear ribonucleoprotein U-like protein 2	9606	1
1384	2.78	3	1.357	IPI:IPI00641153.2	Gene_Symbol=GLG1 Golgi apparatus protein 1 precursor	9606	1	1.22462	0.683628	1.36773	0.565721
1385	2.77	2.8	9.848	IPI:IPI00893199.1	Gene_Symbol=COX7A2L 14 kDa protein	9606	1	1.15878	0.756589	1.11686	0.814408
1386	2.77	2.78	4.912	IPI:IPI00334713.1	Gene_Symbol=HNRNPAB Isoform 3 of Heterogeneous nuclear ribonucleoprotein A/B	9606	1	1.11686	0.664889	1.14815	0.656372
1387	2.75	19.14	25.35	IPI:IPI00008367.1	Gene_Symbol=CES4 Isoform 1 of Inactive carboxylesterase 4 precursor	9606	13
1388	2.73	2.82	1.163	IPI:IPI00472054.2	Gene_Symbol=FAM120A Isoform A of Constitutive coactivator of PPAR-gamma-like protein 1	9606	1	0.758578	0.616827	0.928966	0.890668
1389	2.73	2.73	4.277	IPI:IPI00872063.1	Gene_Symbol=PEPD Uncharacterized protein PEPD (Fragment)	9606	1	4.01791	0.410875	0.591562	0.640606
1390	2.73	2.73	9.028	IPI:IPI00796237.1	Gene_Symbol=DUSP3 DUSP3 protein	9606	1	1.40605	0.179252	0.824138	0.45389
1391	2.72	2.73	2.483	IPI:IPI00024580.4	Gene_Symbol=MCCC1 Methylcrotonoyl-CoA carboxylase subunit alpha, mitochondrial precursor	9606	1	1.09648	0.821071	0.946237	0.927792
1392	2.72	2.73	5.574	IPI:IPI00019269.3	Gene_Symbol=WDR61 WD repeat-containing protein 61	9606	1	1.24738	0.471774	0.809096	0.544639
1393	2.71	2.82	2.517	IPI:IPI00293307.1	Gene_Symbol=ADFP Adipophilin	9606	1	1.78649	0.371549	1.05682	0.89919
1394	2.7	6.46	17.22	IPI:IPI00219097.4	Gene_Symbol=HMGB2 High mobility group protein B2	9606	3
1395	2.7	2.71	23.33	IPI:IPI00001543.1	Gene_Symbol=TIMM10 Mitochondrial import inner membrane translocase subunit Tim10	9606	2	1.00925	0.751728	0.765597	0.543487
1396	2.68	2.68	3.503	IPI:IPI00889619.1	Gene_Symbol=IRF2BP2 Isoform 2 of Interferon regulatory factor 2-binding protein 2	9606	1	0.954993	0.945771	1.43219	0.516587
1397	2.68	2.68	5.747	IPI:IPI00549815.1	Gene_Symbol=PEX19 Isoform 5 of Peroxisomal biogenesis factor 19	9606	1	0.765597	0.50154	1.05682	0.807323
1398	2.67	2.76	1.808	IPI:IPI00016255.4	Gene_Symbol=FLJ22662 hypothetical protein LOC79887	9606	1	1.78649	0.450832	0.310456	0.253677
1399	2.67	2.68	2.404	IPI:IPI00795221.1	Gene_Symbol=PTPN6 protein tyrosine phosphatase, non-receptor type 6 isoform 3	9606	1
1400	2.64	2.64	12.7	IPI:IPI00556611.1	Gene_Symbol=MRPL22 mitochondrial ribosomal protein L22 isoform b	9606	1
1401	2.64	2.64	5.085	IPI:IPI00102313.2	Gene_Symbol=SRA1 Isoform 1 of Steroid receptor RNA activator 1	9606	1	1.20226	0.704406	0.809096	0.783807
1402	2.62	2.81	9.63	IPI:IPI00166865.3	Gene_Symbol=CISD2 CDGSH iron sulfur domain-containing protein 2	9606	1	1.09648	0.734644	1.02802	0.875967
1403	2.62	2.67	2.621	IPI:IPI00329692.3	Gene_Symbol=NMT1 Isoform Long of Glycylpeptide N-tetradecanoyltransferase 1	9606	1
1404	2.62	2.62	6.369	IPI:IPI00103142.1	Gene_Symbol=NUDCD2 NudC domain-containing protein 2	9606	1	0.794328	0.522078	0.903649	0.784008
1405	2.61	2.7	17.28	IPI:IPI00020008.1	Gene_Symbol=NEDD8 NEDD8 precursor	9606	1	1.88799	0.455056	1.10662	0.804472
1406	2.61	2.61	5.95	IPI:IPI00646707.1	Gene_Symbol=PLD3 49 kDa protein	9606	3	1.45881	0.464526	0.824138	0.677509
1407	2.6	2.81	1.8	IPI:IPI00747810.2	Gene_Symbol=FSCN1 FSCN1 protein (Fragment)	9606	1	1.13763	0.781702	0.704693	0.544939
1408	2.6	2.63	5.357	IPI:IPI00793201.1	Gene_Symbol=SCYE1 37 kDa protein	9606	2	0.92045	0.786895	0.946237	0.854883
1409	2.6	2.62	7.339	IPI:IPI00873466.1	Gene_Symbol=HPRT1 Uncharacterized protein HPRT1	9606	1	0.505825	0.476973	0.597035	0.609787
1410	2.6	2.62	2.725	IPI:IPI00513893.4	Gene_Symbol=SNX5 Sorting nexin 5	9606	1	1.15878	0.649668	0.937562	0.875795
1411	2.59	2.77	4.923	IPI:IPI00029264.3	Gene_Symbol=CYC1 Cytochrome c1, heme protein, mitochondrial precursor	9606	2	0.654636	0.450668	1.24738	0.636159
1412	2.59	2.6	6.283	IPI:IPI00216313.7	Gene_Symbol=VSNL1 Visinin-like protein 1	9606	1	0.847227	0.751906	1.25892	0.648858
1413	2.58	16.83	25.48	IPI:IPI00643830.1	Gene_Symbol=RPS4Y1 Ribosomal protein S4, Y-linked 1	9606	8	0.972747	0.955723	1.15878	0.673979
1414	2.57	3.81	1.573	IPI:IPI00470529.3	Gene_Symbol=GPNMB Isoform 1 of Transmembrane glycoprotein NMB precursor	9606	2	2.51189	0.309186	0.296483	0.255992
1415	2.57	2.69	1.976	IPI:IPI00555991.2	Gene_Symbol=ITGAV Isoform 2 of Integrin alpha-V precursor	9606	1	1.10662	0.393295	0.737904	0.296146
1416	2.55	2.73	1.705	IPI:IPI00010346.1	Gene_Symbol=NLN Neurolysin, mitochondrial precursor	9606	1	0.737904	0.590016	1.19124	0.716613
1417	2.55	2.69	9	IPI:IPI00021854.1	Gene_Symbol=APOA2 Apolipoprotein A-II precursor	9606	2	0.077983	0.180889	7.37904	0.260552
1418	2.54	2.55	3.724	IPI:IPI00328293.2	Gene_Symbol=SRRM1 Uncharacterized protein SRRM1	9606	1
1419	2.53	2.56	2.696	IPI:IPI00009032.1	Gene_Symbol=SSB Lupus La protein	9606	1	0.972747	0.35902	0.879022	0.479214
1420	2.52	2.53	2.211	IPI:IPI00291792.2	Gene_Symbol=ITGB2 Integrin beta-2 precursor	9606	1	0.972747	0.993398	0.946237	0.761733
1421	2.51	2.89	3.346	IPI:IPI00016461.4	Gene_Symbol=PLCD1 Putative uncharacterized protein DKFZp686K101	9606	1
1422	2.51	2.63	3.195	IPI:IPI00065063.3	Gene_Symbol=DHRS1 Dehydrogenase/reductase SDR family member 1	9606	1	1.6293	0.568225	1.31826	0.609545
1423	2.51	2.54	1.513	IPI:IPI00027192.5	Gene_Symbol=PLOD1 Procollagen-lysine,2-oxoglutarate 5-dioxygenase 1 precursor	9606	1	0.83946	0.7403	1.1695	0.741501
1424	2.51	2.53	4.459	IPI:IPI00883884.1	Gene_Symbol=- CGI-121	9606	1	1.92309	0.333696	0.824138	0.848513
1425	2.5	2.52	3.761	IPI:IPI00743931.2	Gene_Symbol=GORASP2 Isoform 1 of Golgi reassembly-stacking protein 2	9606	1	0.937562	0.914747	1.04713	0.818425
1426	2.5	2.51	5.134	IPI:IPI00844338.2	Gene_Symbol=MTCH1 MTCH1 protein (Fragment)	9606	2	0.895365	0.836152	1	0.983196
1427	2.49	2.7	2.439	IPI:IPI00292135.1	Gene_Symbol=LBR Lamin-B receptor	9606	1	0.672977	0.480668	0.92045	0.89152
1428	2.48	2.5	2.049	IPI:IPI00009747.1	Gene_Symbol=LSS Lanosterol synthase	9606	1	0.981748	0.964722	1.52757	0.285356
1429	2.47	2.6	2.632	IPI:IPI00792837.1	Gene_Symbol=ZNF207 zinc finger protein 207 isoform c	9606	1	0.816582	0.580175	0.937562	0.901752
1430	2.47	2.49	9.955	IPI:IPI00031118.3	Gene_Symbol=ALKBH7 Alkylated DNA repair protein alkB homolog 7 precursor	9606	2	1.08643	0.851799	0.737904	0.593709
1431	2.46	3.17	0.3483	IPI:IPI00013933.2	Gene_Symbol=DSP Isoform DPI of Desmoplakin	9606	1	1.13763	0.781083	0.801678	0.686721
1432	2.46	2.55	2.99	IPI:IPI00007960.4	Gene_Symbol=POSTN Isoform 1 of Periostin precursor	9606	1	0.260615	0.24579	0.564937	0.427898
1433	2.46	2.48	8.642	IPI:IPI00844112.1	Gene_Symbol=SNX12 Isoform 2 of Sorting nexin-12	9606	1	0.887156	0.825615	0.831764	0.737226
1434	2.45	2.5	1.9	IPI:IPI00306667.5	Gene_Symbol=CNP Isoform CNPII of 2',3'-cyclic-nucleotide 3'-phosphodiesterase	9606	1
1435	2.45	2.47	2.181	IPI:IPI00414612.3	Gene_Symbol=HKDC1 Isoform 1 of Putative hexokinase HKDC1	9606	1	1.58489	0.44428	0.539511	0.36241
1436	2.45	2.46	5.392	IPI:IPI00030968.4	Gene_Symbol=C9orf142 Isoform 1 of Uncharacterized protein C9orf142	9606	1	0.903649	0.874545	0.946237	0.844309
1437	2.45	2.45	7.519	IPI:IPI00019770.3	Gene_Symbol=FAU ubiquitin-like protein fubi and ribosomal protein S30 precursor	9606	1	3.7325	0.30529	0.212814	0.422239
1438	2.43	2.55	3.093	IPI:IPI00015856.4	Gene_Symbol=DNPEP aspartyl aminopeptidase	9606	1
1439	2.43	2.43	2.519	IPI:IPI00002790.3	Gene_Symbol=SEL1L Isoform 1 of Protein sel-1 homolog 1 precursor	9606	1	0.608135	0.431484	0.660694	0.485592
1440	2.42	8.93	3.689	IPI:IPI00383762.4	Gene_Symbol=COL2A1 Isoform 2 of Collagen alpha-1(II) chain precursor	9606	4
1441	2.41	2.48	6.087	IPI:IPI00011250.3	Gene_Symbol=UCHL3 Ubiquitin carboxyl-terminal hydrolase isozyme L3	9606	1	1.23595	0.739633	1.22462	0.599939
1442	2.41	2.45	7.813	IPI:IPI00011916.1	Gene_Symbol=JTV1 Multisynthetase complex auxiliary component p38	9606	1	0.981748	0.83682	0.895365	0.935216
1443	2.41	2.41	1.44	IPI:IPI00004573.2	Gene_Symbol=PIGR Polymeric immunoglobulin receptor precursor	9606	1	0.887156	0.829357	0.660694	0.488168
1444	2.39	2.53	2.178	IPI:IPI00014238.2	Gene_Symbol=KARS Lysyl-tRNA synthetase	9606	1	0.824138	0.721841	1.14815	0.645141
1445	2.39	2.5	2.137	IPI:IPI00032633.4	Gene_Symbol=COQ6 Ubiquinone biosynthesis monooxygenase COQ6	9606	1	1.13763	0.781342	0.855067	0.775918
1446	2.39	2.45	3.456	IPI:IPI00303158.3	Gene_Symbol=CMAS Isoform 1 of N-acylneuraminate cytidylyltransferase	9606	1	1.24738	0.660413	0.903649	0.849637
1447	2.39	2.39	5.15	IPI:IPI00334159.6	Gene_Symbol=VBP1 Von Hippel-Lindau binding protein 1	9606	1	0.625173	0.446461	1.03753	0.923169
1448	2.38	2.38	2.261	IPI:IPI00888266.1	Gene_Symbol=LOC100133578 similar to acetylserotonin O-methyltransferase-like	9606	1	0.887156	0.572293	1.31826	0.656875
1449	2.37	2.62	2.532	IPI:IPI00024462.3	Gene_Symbol=DHODH Dihydroorotate dehydrogenase, mitochondrial precursor	9606	1	1.30617	0.604942	0.903649	0.852829
1450	2.36	2.38	2.653	IPI:IPI00644427.4	Gene_Symbol=ACBD5 Isoform 2 of Acyl-CoA-binding domain-containing protein 5	9606	1	0.903649	0.698928	1.14815	0.586406
1451	2.36	2.37	8.88	IPI:IPI00069985.3	Gene_Symbol=F11R Junction adhesion molecule	9606	1	0.847227	0.655518	0.855067	0.683641
1452	2.36	2.36	2.286	IPI:IPI00011036.1	Gene_Symbol=INHBE Inhibin beta E chain precursor	9606	1	1.18032	0.733019	1.21339	0.692841
1454	2.34	2.38	5.682	IPI:IPI00107722.6	Gene_Symbol=MCEE Methylmalonyl-CoA epimerase, mitochondrial precursor	9606	1	1.14815	0.774747	1.03753	0.927043
1455	2.33	4.07	10.77	IPI:IPI00829588.1	Gene_Symbol=- Histone H2A	9606	2	1.09648	0.881691	0.564937	0.480281
1456	2.33	2.44	3.053	IPI:IPI00219604.3	Gene_Symbol=MAP2K1 Dual specificity mitogen-activated protein kinase kinase 1	9606	1	1.20226	0.632875	0.981748	0.975307
1457	2.32	24.27	29.72	IPI:IPI00291483.3	Gene_Symbol=AKR1C3 Aldo-keto reductase family 1 member C3	9606	22	0.452898	0.294344	1.41906	0.530222
1458	2.32	4.34	11.01	IPI:IPI00444204.1	Gene_Symbol=RALB cDNA FLJ45773 fis, clone NETRP2003448, highly similar to Ras-related protein RAL-B	9606	2	0.928966	0.89936	0.895365	0.843053
1459	2.32	3.54	14.44	IPI:IPI00220484.3	Gene_Symbol=HMGN4 High mobility group nucleosome-binding domain-containing protein 4	9606	1	1.78649	0.372674	0.758578	0.614241
1461	2.31	2.54	2.011	IPI:IPI00221106.5	Gene_Symbol=SF3B2 splicing factor 3B subunit 2	9606	1	1.21339	0.699772	1.33045	0.586903
1462	2.31	2.48	8.295	IPI:IPI00294073.1	Gene_Symbol=COQ7 Ubiquinone biosynthesis protein COQ7 homolog	9606	1
1463	2.31	2.35	5.65	IPI:IPI00790808.2	Gene_Symbol=COPZ1 Coatomer protein complex, subunit zeta 1 variant (Fragment)	9606	1	0.831764	0.750877	1.04713	0.917674
1464	2.31	2.32	5	IPI:IPI00852855.1	Gene_Symbol=MRPL28 Mitochondrial ribosomal protein L28	9606	1	0.613762	0.435646	1.15878	0.759979
1465	2.3	2.38	2.722	IPI:IPI00016250.6	Gene_Symbol=FXR2 Fragile X mental retardation syndrome-related protein 2	9606	1	0.724436	0.571109	1	0.981548
1466	2.3	2.31	4.787	IPI:IPI00031564.1	Gene_Symbol=C7orf24 Uncharacterized protein C7orf24	9606	1	1.1272	0.803705	0.809096	0.693301
1467	2.3	2.3	8.582	IPI:IPI00017596.3	Gene_Symbol=MAPRE1 Microtubule-associated protein RP/EB family member 1	9606	2	1.03753	0.91827	1.02802	0.941376
1468	2.29	2.32	2.825	IPI:IPI00025307.1	Gene_Symbol=CYP27A1 Cytochrome P450 27, mitochondrial precursor	9606	1	0.672977	0.574383	0.824138	0.729422
1469	2.29	2.29	8.257	IPI:IPI00478862.4	Gene_Symbol=BRP44L 12 kDa protein	9606	1	1.2942	0.594351	0.963829	0.90373
1470	2.28	2.4	7.759	IPI:IPI00643115.1	Gene_Symbol=STMN1 Stathmin 1/oncoprotein 18	9606	1	0.654636	0.480004	0.954993	0.938053
1471	2.28	2.28	2.174	IPI:IPI00012102.1	Gene_Symbol=GNS N-acetylglucosamine-6-sulfatase precursor	9606	1	1.05682	0.826909	0.685488	0.469193
1472	2.27	2.49	1.124	IPI:IPI00759560.1	Gene_Symbol=EIF4G1 Isoform C of Eukaryotic translation initiation factor 4 gamma 1	9606	1	0.83946	0.7059	1.11686	0.81731
1473	2.27	2.32	1.739	IPI:IPI00783519.1	Gene_Symbol=PIK3AP1 phosphoinositide-3-kinase adaptor protein 1	9606	1	0.981748	0.977744	0.469894	0.306967
1474	2.27	2.29	1.852	IPI:IPI00026156.1	Gene_Symbol=HCLS1 Hematopoietic lineage cell-specific protein	9606	1	1.1272	0.792848	0.724436	0.569436
1475	2.27	2.27	7.407	IPI:IPI00019903.1	Gene_Symbol=CCDC44 Coiled-coil domain-containing protein 44	9606	1	0.912011	0.868605	1.25892	0.652718
1476	2.26	4.26	47.73	IPI:IPI00220827.5	Gene_Symbol=TMSB10 Thymosin beta-10	9606	3
1477	2.26	4.1	19.39	IPI:IPI00873167.1	Gene_Symbol=- Uncharacterized protein ENSP00000382131 (Fragment)	9606	2
1478	2.26	3.22	0	IPI:IPI00790571.2	Gene_Symbol=CLTA Isoform 3 of Clathrin light chain A	9606	0	0.855067	0.645524	1.21339	0.535568
1479	2.26	2.38	3.333	IPI:IPI00383792.1	Gene_Symbol=- PAK2	9606	1	0.751623	0.588276	0.937562	0.903974
1480	2.25	2.27	3.636	IPI:IPI00797603.1	Gene_Symbol=PRPSAP1 Phosphoribosyl pyrophosphate synthetase-associated protein 1	9606	1
1481	2.25	2.27	3.836	IPI:IPI00216804.1	Gene_Symbol=LUC7L2 Isoform 2 of Putative RNA-binding protein Luc7-like 2	9606	1	0.879023	0.813482	1.00925	0.973562
1482	2.24	12.59	20.05	IPI:IPI00641706.1	Gene_Symbol=TUBB6 46 kDa protein	9606	9
1483	2.24	9.7	6.734	IPI:IPI00290078.5	Gene_Symbol=KRT4 keratin 4	9606	4
1484	2.24	2.5	1.978	IPI:IPI00290566.1	Gene_Symbol=TCP1 T-complex protein 1 subunit alpha	9606	1	0.801678	0.682482	1.20226	0.707636
1485	2.24	2.3	1.171	IPI:IPI00029772.2	Gene_Symbol=DPYD Dihydropyrimidine dehydrogenase [NADP+] precursor	9606	1	0.972747	0.912803	1.23595	0.390061
1486	2.24	2.28	2.113	IPI:IPI00004928.1	Gene_Symbol=EGLN1 Isoform 1 of Egl nine homolog 1	9606	1
1487	2.24	2.25	1.322	IPI:IPI00018274.1	Gene_Symbol=EGFR Isoform 1 of Epidermal growth factor receptor precursor	9606	1	1.02802	0.901059	1.20226	0.523018
1488	2.24	2.25	6.228	IPI:IPI00847168.2	Gene_Symbol=RSU1 RSU1 protein	9606	1	0.946237	0.818131	1.01859	0.854145
1489	2.23	2.39	3.101	IPI:IPI00100460.2	Gene_Symbol=DARS2 Aspartyl-tRNA synthetase, mitochondrial precursor	9606	1
1490	2.23	2.24	4.049	IPI:IPI00001568.1	Gene_Symbol=ATP6V1D Vacuolar proton pump subunit D	9606	1	1.30617	0.594303	0.824138	0.713127
1491	2.23	2.23	3.266	IPI:IPI00893901.1	Gene_Symbol=LILRB5 70 kDa protein	9606	1	1.59956	0.438439	0.597035	0.420994
1492	2.23	2.23	4.688	IPI:IPI00027409.1	Gene_Symbol=PRTN3 Myeloblastin precursor	9606	2	2.1677	0.2245	0.474242	0.226824
1493	2.22	4.3	11.25	IPI:IPI00748998.1	Gene_Symbol=SCFV Single-chain Fv (Fragment)	9606	2	1.43219	0.521511	0.954993	0.944155
1494	2.22	2.39	4.839	IPI:IPI00654777.2	Gene_Symbol=EIF3F Eukaryotic translation initiation factor 3 subunit 5	9606	1	0.666807	0.499248	1.43219	0.51847
1495	2.22	2.22	4.969	IPI:IPI00431745.1	Gene_Symbol=CD247 cDNA FLJ46519 fis, clone THYMU3033649, highly similar to T-cell surface glycoprotein CD3 zeta chain	9606	1	1.04713	0.909324	1.00925	0.977349
1496	2.22	2.22	9.677	IPI:IPI00876941.1	Gene_Symbol=CAV1 Caveolin 1 variant (Fragment)	9606	1	0.981748	0.936505	0.895365	0.722241
1497	2.21	4.22	19.08	IPI:IPI00816618.1	Gene_Symbol=HBG2 Hemoglobin gamma-G (Fragment)	9606	3
1498	2.21	2.34	3.226	IPI:IPI00003818.1	Gene_Symbol=KYNU Kynureninase	9606	1	1.21339	0.699654	0.60256	0.427121
1499	2.21	2.29	4.954	IPI:IPI00745868.3	Gene_Symbol=ANXA3 Uncharacterized protein ANXA3 (Fragment)	9606	1	1.57036	0.440088	0.570164	0.382012
1500	2.21	2.23	7.265	IPI:IPI00640088.1	Gene_Symbol=LY6G5B;CSNK2B Casein kinase 2, beta polypeptide	9606	1	1.13763	0.760785	0.765597	0.611565
1501	2.21	2.21	1.355	IPI:IPI00030255.1	Gene_Symbol=PLOD3 Procollagen-lysine,2-oxoglutarate 5-dioxygenase 3 precursor	9606	1	0.672977	0.581957	0.946237	0.750723
1502	2.21	2.21	8.696	IPI:IPI00016669.1	Gene_Symbol=RHEB GTP-binding protein Rheb precursor	9606	1	1.48594	0.491313	0.570164	0.393282
1503	2.21	2.21	15.38	IPI:IPI00006979.1	Gene_Symbol=LYRM4 LYR motif-containing protein 4	9606	1	1.00925	0.964245	1.04713	0.906741
1504	2.21	2.21	7.489	IPI:IPI00009976.1	Gene_Symbol=TMED1 Transmembrane emp24 domain-containing protein 1 precursor	9606	1	1.65959	0.412033	1.43219	0.516002
1505	2.2	3.13	0.8106	IPI:IPI00328753.1	Gene_Symbol=KTN1 Isoform 1 of Kinectin	9606	1	1.19124	0.718544	0.731139	0.579892
1507	2.2	2.23	4	IPI:IPI00005809.7	Gene_Symbol=SDPR Serum deprivation-response protein	9606	1
1508	2.2	2.23	4.457	IPI:IPI00003925.6	Gene_Symbol=PDHB Isoform 1 of Pyruvate dehydrogenase E1 component subunit beta, mitochondrial precursor	9606	1	1	0.967023	0.895365	0.862562
1509	2.19	2.22	8.571	IPI:IPI00013895.1	Gene_Symbol=S100A11 Protein S100-A11	9606	1	1.28233	0.546626	0.672977	0.422612
1510	2.19	2.19	10.36	IPI:IPI00018236.2	Gene_Symbol=GM2A Ganglioside GM2 activator precursor	9606	1	0.83946	0.748157	0.794328	0.672762
1511	2.18	21.75	24.84	IPI:IPI00014424.1	Gene_Symbol=EEF1A2 Elongation factor 1-alpha 2	9606	15
1512	2.18	2.96	1.83	IPI:IPI00873472.1	Gene_Symbol=SEC24A Isoform 1 of Protein transport protein Sec24A	9606	1	0.672977	0.483816	1.0666	0.944461
1513	2.18	2.33	1.783	IPI:IPI00216008.4	Gene_Symbol=G6PD Isoform Long of Glucose-6-phosphate 1-dehydrogenase	9606	1	0.642688	0.419511	0.642688	0.378446
1514	2.18	2.2	1.528	IPI:IPI00300074.3	Gene_Symbol=FARSB Phenylalanyl-tRNA synthetase beta chain	9606	1	0.390841	0.303495	1.19124	0.858675
1515	2.17	8.71	28.35	IPI:IPI00374975.2	Gene_Symbol=PGAM4;LOC728188 Probable phosphoglycerate mutase 4	9606	10
1516	2.17	2.23	0.8227	IPI:IPI00021129.4	Gene_Symbol=AP3B1 Isoform 1 of AP-3 complex subunit beta-1	9606	1	0.946237	0.918304	0.912011	0.807029
1517	2.17	2.21	7.347	IPI:IPI00022394.2	Gene_Symbol=C1QC Complement C1q subcomponent subunit C precursor	9606	1
1518	2.17	2.2	3.524	IPI:IPI00785057.1	Gene_Symbol=- DAZAP1/MEF2D fusion protein	9606	1	0.801678	0.683954	1.47231	0.498456
1519	2.17	2.18	2.423	IPI:IPI00093057.6	Gene_Symbol=CPOX Coproporphyrinogen III oxidase, mitochondrial precursor	9606	1	1.47231	0.495162	1.07647	0.867114
1520	2.17	2.17	3.008	IPI:IPI00019004.1	Gene_Symbol=SEC62 Translocation protein SEC62	9606	1	0.691831	0.47528	1.14815	0.734889
1521	2.16	2.31	2.16	IPI:IPI00872438.1	Gene_Symbol=RECQL Uncharacterized protein RECQL (Fragment)	9606	1	0.409261	0.266536	2.60615	0.243949
1522	2.16	2.19	7.547	IPI:IPI00794397.1	Gene_Symbol=CHMP4A chromatin modifying protein 4A	9606	1	1.20226	0.708445	0.744732	0.594343
1523	2.16	2.17	4.831	IPI:IPI00873410.1	Gene_Symbol=CNN3 46 kDa protein	9606	1	1.09648	0.833079	0.613762	0.438962
1524	2.16	2.17	4.461	IPI:IPI00744704.1	Gene_Symbol=HLA-DRB2;HLA-DRB1;LOC100133583;ZNF749;HLA-DRB5;HLA-DRB4;HLA-DRB3;LOC100133661;hCG_1998957;HLA-DQB2;RNASE2;LOC100133811;LOC100133484;HLA-DQB1 HLA-DRB2 protein	9606	1	1.15878	0.623011	0.787046	0.563962
1525	2.15	2.28	6.667	IPI:IPI00793112.1	Gene_Symbol=GOSR2 19 kDa protein	9606	1	0.879023	0.893675	1.09648	0.910004
1526	2.15	2.27	2.371	IPI:IPI00789041.2	Gene_Symbol=PNN Isoform 1 of Pinin	9606	1	0.654636	0.482793	0.855067	0.764467
1527	2.15	2.27	4.248	IPI:IPI00027799.2	Gene_Symbol=FAM107B cDNA FLJ45505 fis, clone BRTHA2020642, weakly similar to DRR1 protein	9606	1	1.08643	0.850088	0.887156	0.82969
1528	2.15	2.17	7.547	IPI:IPI00178926.2	Gene_Symbol=IGJ immunoglobulin J chain	9606	1	2.63027	0.243378	0.147231	0.224655
1529	2.15	2.15	9.237	IPI:IPI00744810.1	Gene_Symbol=SAT2 SAT2 protein	9606	1
1530	2.15	2.15	8.854	IPI:IPI00220648.5	Gene_Symbol=PMVK Phosphomevalonate kinase	9606	1	1.23595	0.672059	0.895365	0.835163
1531	2.14	2.17	1.85	IPI:IPI00063408.7	Gene_Symbol=DHTKD1 Probable 2-oxoglutarate dehydrogenase E1 component DHKTD1, mitochondrial precursor	9606	1	0.809096	0.597052	1.15878	0.676651
1532	2.14	2.15	7.937	IPI:IPI00163879.5	Gene_Symbol=TTC36 Tetratricopeptide repeat protein 36	9606	1	1.2942	0.133469	1.15878	0.443166
1533	2.13	4.32	10.15	IPI:IPI00746026.1	Gene_Symbol=HLA-DRB2;HLA-DRB1;LOC100133583;ZNF749;HLA-DRB5;HLA-DRB4;HLA-DRB3;LOC100133661;hCG_1998957;HLA-DQB2;RNASE2;LOC100133811;LOC100133484;HLA-DQB1 major histocompatibility complex, class II, DR beta 4 precursor	9606	2	0.887156	0.777579	0.801678	0.629526
1534	2.13	2.39	0.8701	IPI:IPI00298281.3	Gene_Symbol=LAMC1 Laminin subunit gamma-1 precursor	9606	1	0.912011	0.861039	0.704693	0.545291
1536	2.13	2.15	1.782	IPI:IPI00414320.1	Gene_Symbol=ANXA11 Annexin A11	9606	1	0.990832	0.999146	1.19124	0.708773
1537	2.13	2.15	3.565	IPI:IPI00306576.1	Gene_Symbol=ARSB Arylsulfatase B precursor	9606	1	1.07647	0.772063	0.981748	0.988047
1538	2.13	2.15	3.754	IPI:IPI00243602.1	Gene_Symbol=CLEC4G C-type lectin domain family 4 member G	9606	1	1.85353	0.311954	1.28233	0.597081
1539	2.13	2.14	1.188	IPI:IPI00169285.5	Gene_Symbol=P76 Putative phospholipase B-like 2 precursor	9606	1	1.52757	0.348489	0.648634	0.370073
1540	2.13	2.13	3.587	IPI:IPI00013174.2	Gene_Symbol=RBM14 Isoform 1 of RNA-binding protein 14	9606	1	1.09648	0.83352	0.963829	0.784486
1541	2.13	2.13	2.073	IPI:IPI00022824.1	Gene_Symbol=SH3GLB1 Isoform 2 of Endophilin-B1	9606	1	0.92045	0.8853	0.772681	0.632953
1542	2.13	2.13	3.373	IPI:IPI00029817.1	Gene_Symbol=NEU1 Sialidase-1 precursor	9606	1	1.49968	0.479577	0.428549	0.278923
1543	2.13	2.13	9.459	IPI:IPI00745343.1	Gene_Symbol=LOC100130932 Uncharacterized protein ENSP00000375193	9606	1	1.00925	0.955725	0.630957	0.492465
1545	2.12	2.33	1.154	IPI:IPI00295851.4	Gene_Symbol=COPB1 Coatomer subunit beta	9606	1
1547	2.12	2.12	5.625	IPI:IPI00030985.1	Gene_Symbol=FAM96A UPF0195 protein FAM96A	9606	1	0.636796	0.45815	1.27057	0.640044
1548	2.11	43.98	27.99	IPI:IPI00853061.1	Gene_Symbol=COL6A3 Uncharacterized protein COL6A3	9606	22
1549	2.11	2.12	2.151	IPI:IPI00218986.2	Gene_Symbol=GYG2 Isoform Zeta of Glycogenin-2	9606	1	2.03236	0.278614	0.711214	0.518234
1550	2.11	2.11	11.56	IPI:IPI00012831.2	Gene_Symbol=HBXIP hepatitis B virus x-interacting protein	9606	1	1.15878	0.756065	0.698232	0.534746
1551	2.11	2.11	16.85	IPI:IPI00001541.1	Gene_Symbol=TIMM9 Mitochondrial import inner membrane translocase subunit Tim9	9606	1	0.912011	0.986919	0.879022	0.702923
1552	2.1	5.88	1.38	IPI:IPI00413947.1	Gene_Symbol=AP1B1 Isoform B of AP-1 complex subunit beta-1	9606	1
1553	2.1	2.12	1.031	IPI:IPI00871576.1	Gene_Symbol=PDCD6IP Dopamine receptor interacting protein 4	9606	1	0.717794	0.563171	1.13763	0.785091
1554	2.1	2.1	4.954	IPI:IPI00183085.2	Gene_Symbol=NDRG1 cDNA FLJ38330 fis, clone FCBBF3025280, highly similar to NDRG1 PROTEIN	9606	2	4.05509	0.365881	0.570164	0.544978
1555	2.1	2.1	14.04	IPI:IPI00641523.1	Gene_Symbol=PDZD11 Isoform 2 of PDZ domain-containing protein 11	9606	1
1556	2.1	2.1	9.574	IPI:IPI00021827.3	Gene_Symbol=DEFA3 Neutrophil defensin 3 precursor	9606	1	2.14783	0.344907	0.380189	0.259915
1557	2.09	2.26	2.135	IPI:IPI00843876.1	Gene_Symbol=TNPO1 Transportin-1	9606	1	0.619441	0.445305	0.963829	0.956238
1558	2.09	2.19	1.302	IPI:IPI00029012.1	Gene_Symbol=EIF3A Eukaryotic translation initiation factor 3 subunit A	9606	1	0.816582	0.718949	0.816582	0.707738
1559	2.09	2.16	1.754	IPI:IPI00647786.1	Gene_Symbol=ARHGEF1 Isoform 1 of Rho guanine nucleotide exchange factor 1	9606	1	1.13763	0.782311	0.648634	0.477469
1560	2.09	2.14	2.054	IPI:IPI00008728.1	Gene_Symbol=CLPX ATP-dependent Clp protease ATP-binding subunit clpX-like, mitochondrial precursor	9606	1	0.990832	0.997279	1.11686	0.814517
1561	2.09	2.11	3.009	IPI:IPI00872459.2	Gene_Symbol=PRKAA1 Uncharacterized protein PRKAA1	9606	1	0.963829	0.94873	0.895365	0.83704
1562	2.09	2.09	6.875	IPI:IPI00792115.1	Gene_Symbol=CLEC3B Putative uncharacterized protein DKFZp686H17246	9606	1	0.879023	0.695705	1.2942	0.411256
1563	2.08	2.26	3.243	IPI:IPI00001755.1	Gene_Symbol=GPC6 Glypican-6 precursor	9606	1	0.862979	0.789033	0.816582	0.726184
1564	2.08	2.16	3.913	IPI:IPI00795606.1	Gene_Symbol=PSMA4 26 kDa protein	9606	1	0.887156	0.79241	1.07647	0.960906
1565	2.08	2.12	4.497	IPI:IPI00013122.1	Gene_Symbol=CDC37 Hsp90 co-chaperone Cdc37	9606	1	0.879023	0.898297	0.751623	0.528301
1566	2.08	2.1	1.306	IPI:IPI00026216.4	Gene_Symbol=NPEPPS Puromycin-sensitive aminopeptidase	9606	1
1567	2.08	2.1	6.222	IPI:IPI00019178.2	Gene_Symbol=PSPH Phosphoserine phosphatase	9606	1	0.559758	0.377104	1.13763	0.771091
1568	2.08	2.09	2.264	IPI:IPI00872261.1	Gene_Symbol=AHCYL1 Adenosylhomocysteinase	9606	1	0.895365	0.838234	0.765597	0.62504
1569	2.08	2.09	5.168	IPI:IPI00002496.2	Gene_Symbol=GMPPB Isoform 2 of Mannose-1-phosphate guanyltransferase beta	9606	1	1.05682	0.893784	1	0.992444
1570	2.08	2.09	3.793	IPI:IPI00871850.1	Gene_Symbol=NQO2 32 kDa protein	9606	1	1.00925	0.961312	0.972747	0.986392
1571	2.08	2.08	6.897	IPI:IPI00217775.1	Gene_Symbol=CD74 Isoform Short of HLA class II histocompatibility antigen gamma chain	9606	1	0.366438	0.239604	0.724436	0.575105
1572	2.07	2.25	8.427	IPI:IPI00022403.1	Gene_Symbol=MRPL13 39S ribosomal protein L13, mitochondrial	9606	1	0.751623	0.609427	0.772681	0.641839
1573	2.07	2.22	2.879	IPI:IPI00871680.1	Gene_Symbol=ARFGAP2 Uncharacterized protein ARFGAP2	9606	1	1.15878	0.757922	0.717794	0.564455
1575	2.07	2.08	13.19	IPI:IPI00790142.1	Gene_Symbol=SUMO2 10 kDa protein	9606	2	0.787046	0.792163	0.539511	0.612163
1576	2.07	2.08	10.17	IPI:IPI00607610.1	Gene_Symbol=FAM36A Isoform 1 of Protein FAM36A	9606	1	0.698232	0.57125	0.831764	0.807615
1577	2.07	2.07	3.704	IPI:IPI00641579.1	Gene_Symbol=CIRBP 32 kDa protein	9606	1	1.38038	0.548367	0.691831	0.524942
1578	2.06	4.43	0.7511	IPI:IPI00790503.2	Gene_Symbol=MYH10 Isoform 3 of Myosin-10	9606	1	4.36516	0.164762	0.47863	0.314814
1579	2.06	3.92	3.805	IPI:IPI00031425.1	Gene_Symbol=HAL Histidine ammonia-lyase	9606	2
1580	2.06	2.38	2.097	IPI:IPI00220219.6	Gene_Symbol=COPB2 Coatomer subunit beta'	9606	1	1	0.97997	0.990832	0.998257
1581	2.06	2.21	1.779	IPI:IPI00004273.6	Gene_Symbol=RBM25 RNA binding motif protein 25	9606	1	0.654636	0.481347	0.879022	0.817732
1582	2.06	2.15	0.9921	IPI:IPI00013452.9	Gene_Symbol=EPRS Bifunctional aminoacyl-tRNA synthetase	9606	1	1.01859	0.953811	0.879022	0.811979
1583	2.06	2.13	1.708	IPI:IPI00292950.4	Gene_Symbol=SERPIND1 Serpin peptidase inhibitor, clade D (Heparin cofactor), member 1	9606	1
1584	2.06	2.12	3.099	IPI:IPI00747355.1	Gene_Symbol=PREP prolyl endopeptidase	9606	1
1585	2.06	2.11	1.993	IPI:IPI00298520.3	Gene_Symbol=ARCN1 Putative uncharacterized protein DKFZp686M09245	9606	1	0.831764	0.732508	0.862979	0.786969
1586	2.06	2.1	1.811	IPI:IPI00719730.2	Gene_Symbol=ABCB8 Isoform Short of ATP-binding cassette sub-family B member 8, mitochondrial precursor	9606	1
1587	2.06	2.1	1.264	IPI:IPI00807389.1	Gene_Symbol=SORBS1 Ponsin	9606	2
1588	2.06	2.1	6.312	IPI:IPI00550928.3	Gene_Symbol=ECHDC1 Isoform 2 of Enoyl-CoA hydratase domain-containing protein 1	9606	1
1589	2.06	2.07	3.023	IPI:IPI00292695.1	Gene_Symbol=ACADL Long-chain specific acyl-CoA dehydrogenase, mitochondrial precursor	9606	1	1	0.977917	1.67494	0.409495
1590	2.06	2.07	3.448	IPI:IPI00604624.1	Gene_Symbol=NIF3L1 Isoform 1 of NIF3-like protein 1	9606	1	0.831764	0.656933	1.07647	0.88056
1591	2.06	2.07	19.75	IPI:IPI00855846.1	Gene_Symbol=C6orf115 Uncharacterized protein C6orf115	9606	3
1592	2.06	2.06	4.545	IPI:IPI00218245.1	Gene_Symbol=EVL Isoform 1 of Ena/VASP-like protein	9606	1	1.36773	0.559219	0.787046	0.661849
1593	2.06	2.06	11.68	IPI:IPI00414836.6	Gene_Symbol=OSTF1 Osteoclast-stimulating factor 1	9606	1	1.35519	0.5175	0.711214	0.558027
1594	2.06	2.06	2.179	IPI:IPI00008495.4	Gene_Symbol=MT-ND4 NADH-ubiquinone oxidoreductase chain 4	9606	1	1.38038	0.548711	1.6293	0.423507
1595	2.05	8.1	11.27	IPI:IPI00646748.1	Gene_Symbol=TPM2 Tropomyosin 2	9606	3	0.816582	0.703743	0.474242	0.312419
1596	2.05	2.23	0.7722	IPI:IPI00853346.2	Gene_Symbol=SYNJ1 synaptojanin 1 isoform b	9606	1
1597	2.05	2.12	5.149	IPI:IPI00005948.1	Gene_Symbol=MGC3207 Isoform 1 of Translation initiation factor eIF-2B subunit alpha/beta/delta-like protein	9606	1
1598	2.05	2.1	11.32	IPI:IPI00220063.5	Gene_Symbol=NDUFS5 NADH dehydrogenase [ubiquinone] iron-sulfur protein 5	9606	1	2.67917	0.428563	0.862979	0.994043
1599	2.05	2.08	1.792	IPI:IPI00017617.1	Gene_Symbol=DDX5 Probable ATP-dependent RNA helicase DDX5	9606	1	1.04713	0.910608	0.937562	0.877142
1600	2.05	2.08	3.795	IPI:IPI00867509.1	Gene_Symbol=CORO1C Coronin-1C_i3 protein	9606	1	0.564937	0.385454	1.45881	0.505829
1601	2.05	2.07	7.735	IPI:IPI00219518.7	Gene_Symbol=ARL1 ADP-ribosylation factor-like protein 1	9606	1
1602	2.05	2.06	6.41	IPI:IPI00741734.2	Gene_Symbol=C8orf30B hypothetical protein	9606	1	0.534564	0.358592	0.862979	0.78522
1603	2.05	2.06	3.922	IPI:IPI00384497.2	Gene_Symbol=PTPLB Protein-tyrosine phosphatase-like member B	9606	1
1604	2.05	2.06	3.982	IPI:IPI00003856.1	Gene_Symbol=ATP6V1E1 Vacuolar proton pump subunit E 1	9606	1	0.928966	0.990006	0.879022	0.736837
1605	2.05	2.05	2.475	IPI:IPI00025273.1	Gene_Symbol=GART Isoform Long of Trifunctional purine biosynthetic protein adenosine-3	9606	1	0.895365	0.810158	0.972747	0.997761
1606	2.05	2.05	3.509	IPI:IPI00299387.3	Gene_Symbol=C3orf1 Uncharacterized protein C3orf1	9606	1	1.09648	0.832571	0.685488	0.521782
1607	2.05	2.05	3.881	IPI:IPI00375426.7	Gene_Symbol=CTSH Cathepsin H	9606	1	0.83946	0.746919	1.01859	0.950299
1608	2.05	2.05	7.258	IPI:IPI00023095.1	Gene_Symbol=MLF2 Myeloid leukemia factor 2	9606	2
1609	2.05	2.05	15.69	IPI:IPI00215878.6	Gene_Symbol=ATP5E ATP synthase subunit epsilon, mitochondrial	9606	1	1.02802	0.93798	0.801678	0.686999
1610	2.05	2.05	13.71	IPI:IPI00005585.5	Gene_Symbol=TAX1BP3 Tax1-binding protein 3	9606	1	1.7378	0.388542	0.698232	0.536603
1611	2.04	2.16	2.301	IPI:IPI00019918.5	Gene_Symbol=DDX19A ATP-dependent RNA helicase DDX19A	9606	1
1612	2.04	2.15	5.316	IPI:IPI00027233.3	Gene_Symbol=SCO1 SCO1 protein homolog, mitochondrial precursor	9606	1	1.10662	0.825803	1.25892	0.65423
1613	2.04	2.12	1.961	IPI:IPI00219005.3	Gene_Symbol=FKBP4 FK506-binding protein 4	9606	1	0.564937	0.390365	1.22462	0.706871
1614	2.04	2.11	2.184	IPI:IPI00170786.1	Gene_Symbol=WBP11 WW domain-binding protein 11	9606	1	0.534564	0.300375	1.65959	0.353358
1615	2.04	2.1	2.27	IPI:IPI00220717.2	Gene_Symbol=RBM15 Isoform 3 of Putative RNA-binding protein 15	9606	1
1616	2.04	2.1	2.29	IPI:IPI00646058.2	Gene_Symbol=SAFB Scaffold attachment factor B	9606	1	0.564937	0.385446	1.08643	0.859624
1617	2.04	2.09	1.95	IPI:IPI00182757.10	Gene_Symbol=KIAA1967 Isoform 1 of Protein KIAA1967	9606	1
1618	2.04	2.08	1.691	IPI:IPI00645486.3	Gene_Symbol=KMO Isoform 2 of Kynurenine 3-monooxygenase	9606	1	1.01859	0.952599	0.83946	0.749848
1619	2.04	2.07	2.193	IPI:IPI00306604.5	Gene_Symbol=ITGA5 Integrin alpha-5 precursor	9606	1	0.903649	0.846103	0.642688	0.46947
1620	2.04	2.06	0.9494	IPI:IPI00893918.1	Gene_Symbol=VARS Valyl-tRNA synthetase	9606	1	0.625173	0.430035	0.704693	0.650713
1621	2.04	2.06	1.181	IPI:IPI00220146.1	Gene_Symbol=DSC2 Isoform 2B of Desmocollin-2 precursor	9606	1	1.20226	0.706554	0.549541	0.373884
1622	2.04	2.06	2.913	IPI:IPI00009946.4	Gene_Symbol=TOMM34 Mitochondrial import receptor subunit TOM34	9606	1
1623	2.04	2.05	4.712	IPI:IPI00020950.3	Gene_Symbol=PPM1A Isoform Alpha-1 of Protein phosphatase 1A	9606	1	1.85353	0.660604	0.787046	0.844828
1624	2.04	2.05	6.583	IPI:IPI00063025.1	Gene_Symbol=ACY3 Aspartoacylase-2	9606	1
1625	2.04	2.05	10.2	IPI:IPI00555988.2	Gene_Symbol=C17orf90 Uncharacterized protein C17orf90	9606	1	0.704693	0.546964	0.990832	0.999049
1626	2.04	2.04	1.617	IPI:IPI00176458.1	Gene_Symbol=PCDH1 protocadherin 1 isoform 2 precursor	9606	1	1.03753	0.924414	1.13763	0.781004
1627	2.04	2.04	0.7745	IPI:IPI00645431.2	Gene_Symbol=BAT3 Isoform 3 of Large proline-rich protein BAT3	9606	2	0.801678	0.624095	1.00925	0.971207
1628	2.04	2.04	5.145	IPI:IPI00023334.1	Gene_Symbol=MRPL4 Isoform 1 of Mitochondrial 39S ribosomal protein L4	9606	1	0.954993	0.870781	0.954993	0.866401
1629	2.04	2.04	5.882	IPI:IPI00012512.1	Gene_Symbol=RRAS2 Ras-related protein R-Ras2 precursor	9606	1	1.58489	0.443698	0.724436	0.570682
1630	2.04	2.04	6.224	IPI:IPI00335277.1	Gene_Symbol=SYPL1 Isoform 2 of Synaptophysin-like protein 1	9606	1	0.972747	0.963939	0.642688	0.47396
1631	2.04	2.04	5.51	IPI:IPI00015865.6	Gene_Symbol=ADPRHL2 Poly(ADP-ribose) glycohydrolase ARH3	9606	1	1.21339	0.698967	0.724436	0.571693
1632	2.03	37.36	50.39	IPI:IPI00220855.3	Gene_Symbol=H2AFJ H2A histone family, member J	9606	44
1633	2.03	6.09	9.206	IPI:IPI00027826.6	Gene_Symbol=SLC25A18 Mitochondrial glutamate carrier 2	9606	3	0.510505	0.341203	0.717794	0.563375
1634	2.03	2.32	2.542	IPI:IPI00014958.1	Gene_Symbol=PON2 Isoform 1 of Serum paraoxonase/arylesterase 2	9606	2	0.937562	0.90801	1.31826	0.594589
1635	2.03	2.28	1.131	IPI:IPI00031583.4	Gene_Symbol=USO1 Putative uncharacterized protein DKFZp451D234	9606	1
1636	2.03	2.24	4.839	IPI:IPI00004373.1	Gene_Symbol=MBL2 Mannose-binding protein C precursor	9606	2	0.92045	0.885359	1.0666	0.893767
1637	2.03	2.08	2.109	IPI:IPI00028908.3	Gene_Symbol=NID2 Nidogen-2 precursor	9606	1
1638	2.03	2.08	13.08	IPI:IPI00179589.4	Gene_Symbol=MTPN Myotrophin	9606	1	1.0666	0.882049	0.772681	0.640035
1639	2.03	2.06	4.947	IPI:IPI00019195.2	Gene_Symbol=RPP38 Ribonuclease P protein subunit p38	9606	1	1	0.990188	0.698232	0.535884
1640	2.03	2.06	3.264	IPI:IPI00788612.1	Gene_Symbol=LIMS1 LIM and senescent cell antigen-like-containing domain protein 1	9606	1	1.92309	0.337721	0.630957	0.454681
1641	2.03	2.05	2.849	IPI:IPI00397834.1	Gene_Symbol=FERMT3 Isoform 1 of Fermitin family homolog 3	9606	1	1.0666	0.882877	0.717794	0.561626
1642	2.03	2.05	1.898	IPI:IPI00299063.1	Gene_Symbol=STIM1 Stromal interaction molecule 1 precursor	9606	1	0.731139	0.583021	1.40605	0.542969
1643	2.03	2.05	1.92	IPI:IPI00216192.3	Gene_Symbol=CLPB Isoform 2 of Caseinolytic peptidase B protein homolog	9606	1
1644	2.03	2.05	4.545	IPI:IPI00006440.6	Gene_Symbol=MRPS7 28S ribosomal protein S7, mitochondrial precursor	9606	1	0.879023	0.808826	0.772681	0.644644
1645	2.03	2.05	2.444	IPI:IPI00008240.2	Gene_Symbol=MARS Methionyl-tRNA synthetase, cytoplasmic	9606	1
1646	2.03	2.05	3.735	IPI:IPI00020005.5	Gene_Symbol=ARSE Arylsulfatase E precursor	9606	1	1.38038	0.567138	1.04713	0.837967
1647	2.03	2.04	3.071	IPI:IPI00006684.3	Gene_Symbol=API5 58 kDa protein	9606	1	0.912011	0.984159	0.946237	0.784894
1648	2.03	2.04	4.783	IPI:IPI00847524.1	Gene_Symbol=CREB3L3 Isoform 2 of cAMP-responsive element-binding protein 3-like protein 3	9606	1	1.78649	0.363734	0.711214	0.565508
1649	2.03	2.04	7.273	IPI:IPI00030877.2	Gene_Symbol=SEP15 15 kDa selenoprotein isoform 1 precursor	9606	1	1.08643	0.846876	1.11686	0.812117
1650	2.03	2.04	5.069	IPI:IPI00029557.3	Gene_Symbol=GRPEL1 GrpE protein homolog 1, mitochondrial precursor	9606	1	0.862979	0.620071	0.937562	0.824485
1651	2.03	2.04	4.762	IPI:IPI00013679.1	Gene_Symbol=DUT Isoform DUT-M of Deoxyuridine 5'-triphosphate nucleotidohydrolase, mitochondrial precursor	9606	1	0.937562	0.914448	1.02802	0.940718
1652	2.03	2.04	6.061	IPI:IPI00643948.2	Gene_Symbol=C1QB Complement component 1, q subcomponent, B chain	9606	1	1.48594	0.489325	0.737904	0.586717
1653	2.03	2.04	6.149	IPI:IPI00099986.5	Gene_Symbol=FN3KRP Ketosamine-3-kinase	9606	1	0.963829	0.962428	0.824138	0.716955
1654	2.03	2.03	2.412	IPI:IPI00168262.2	Gene_Symbol=GLT25D1 Glycosyltransferase 25 family member 1 precursor	9606	1	0.847227	0.808205	0.981748	0.834206
1655	2.03	2.03	4.751	IPI:IPI00100329.6	Gene_Symbol=ITPK1 Inositol-tetrakisphosphate 1-kinase	9606	1
1656	2.03	2.03	5.364	IPI:IPI00021890.1	Gene_Symbol=HSD17B8 Estradiol 17-beta-dehydrogenase 8	9606	2	1.35519	0.568779	0.928966	0.894973
1657	2.03	2.03	6.548	IPI:IPI00001564.1	Gene_Symbol=CDKN2C Cyclin-dependent kinase 4 inhibitor C	9606	1	1.35519	0.574454	0.564937	0.389339
1658	2.02	21.51	15.65	IPI:IPI00007702.1	Gene_Symbol=HSPA2 Heat shock-related 70 kDa protein 2	9606	13	1.1695	0.770357	0.654636	0.459379
1659	2.02	14.22	15.95	IPI:IPI00434346.1	Gene_Symbol=UGT1A1;UGT1A6 UDP-glucuronosyltransferase 1-1 precursor	9606	14	1.38038	0.556641	0.855067	0.764905
1660	2.02	5.6	20.93	IPI:IPI00023510.1	Gene_Symbol=RAB5A Ras-related protein Rab-5A	9606	3
1661	2.02	2.7	3.769	IPI:IPI00745502.2	Gene_Symbol=PSMC5 cDNA FLJ75514, highly similar to S.scrofa putative 26S protease subunit	9606	1	1.01859	0.961678	1.15878	0.745174
1662	2.02	2.38	2.899	IPI:IPI00016249.4	Gene_Symbol=FXR1 Isoform 1 of Fragile X mental retardation syndrome-related protein 1	9606	1	0.711214	0.56126	1.13763	0.80249
1663	2.02	2.33	1.066	IPI:IPI00743293.2	Gene_Symbol=RTN3 Isoform 1 of Reticulon-3	9606	1	0.912011	0.873462	1.15878	0.761391
1664	2.02	2.23	0.9634	IPI:IPI00787827.1	Gene_Symbol=PITRM1 Isoform 2 of Presequence protease, mitochondrial precursor	9606	1	0.816582	0.705488	0.847227	0.757281
1665	2.02	2.21	4.088	IPI:IPI00339384.5	Gene_Symbol=RDH11 Isoform 1 of Retinol dehydrogenase 11	9606	1	0.937562	0.912975	1.35519	0.572011
1666	2.02	2.18	2.611	IPI:IPI00005264.1	Gene_Symbol=PKP2 Isoform 2 of Plakophilin-2	9606	1
1668	2.02	2.15	2.707	IPI:IPI00848358.1	Gene_Symbol=GBP2 GBP2 protein	9606	1
1669	2.02	2.14	3.976	IPI:IPI00411426.3	Gene_Symbol=VPS26A Vacuolar protein sorting-associated protein 26A	9606	1	1.13763	0.784634	0.990832	0.996368
1670	2.02	2.07	4.221	IPI:IPI00410214.1	Gene_Symbol=BPNT1 Isoform 1 of 3'(2'),5'-bisphosphate nucleotidase 1	9606	1	0.954993	0.946569	0.60256	0.42373
1671	2.02	2.07	5.515	IPI:IPI00000581.5	Gene_Symbol=OTUB1 Putative uncharacterized protein DKFZp564E242	9606	1	0.963829	0.961696	0.77983	0.650907
1672	2.02	2.06	3.125	IPI:IPI00218475.4	Gene_Symbol=IFI35 Isoform 2 of Interferon-induced 35 kDa protein	9606	1	0.809096	0.698997	0.912011	0.862756
1673	2.02	2.05	2.814	IPI:IPI00419579.4	Gene_Symbol=CYP20A1 Cytochrome P450 20A1	9606	1	1.13763	0.779489	0.751623	0.611573
1674	2.02	2.05	3.597	IPI:IPI00798240.1	Gene_Symbol=MRPL46 32 kDa protein	9606	1	0.794328	0.676179	0.946237	0.920366
1675	2.02	2.04	2.874	IPI:IPI00465044.2	Gene_Symbol=RCC2 Protein RCC2	9606	1	0.83946	0.739451	0.704693	0.540523
1676	2.02	2.04	0.7687	IPI:IPI00029683.3	Gene_Symbol=TRO Trophinin	9606	1	0.879023	0.815448	1.55597	0.453986
1677	2.02	2.04	4.948	IPI:IPI00743721.2	Gene_Symbol=ARRB1 55 kDa protein	9606	1	0.981748	0.985067	0.903649	0.850413
1678	2.02	2.04	4.046	IPI:IPI00291525.1	Gene_Symbol=TFB1M Mitochondrial dimethyladenosine transferase 1, mitochondrial precursor	9606	1	0.787046	0.659454	1.05682	0.902152
1679	2.02	2.04	3.503	IPI:IPI00329696.1	Gene_Symbol=FAM82B Protein FAM82B	9606	1	0.636796	0.431104	1.48594	0.54388
1680	2.02	2.04	14.06	IPI:IPI00006378.3	Gene_Symbol=CCDC72 Coiled-coil domain-containing protein 72	9606	1	0.660693	0.490005	1.07647	0.868625
1681	2.02	2.03	1.916	IPI:IPI00472109.2	Gene_Symbol=PRODH2 Proline dehydrogenase 2	9606	1	1.28233	0.629089	1.11686	0.814454
1682	2.02	2.03	6.376	IPI:IPI00025465.1	Gene_Symbol=OGN Mimecan precursor	9606	1	2.1677	0.287045	0.452898	0.276373
1683	2.02	2.03	2.639	IPI:IPI00221327.1	Gene_Symbol=RTCD1 Isoform 2 of RNA 3'-terminal phosphate cyclase	9606	1	0.564937	0.389026	1.35519	0.568789
1684	2.02	2.03	5.634	IPI:IPI00748354.1	Gene_Symbol=CHCHD4 Isoform 1 of Mitochondrial intermembrane space import and assembly protein 40	9606	1	1.44544	0.413175	1.00925	0.833488
1685	2.02	2.03	20.54	IPI:IPI00555789.1	Gene_Symbol=GMFB Glia maturation factor, beta variant (Fragment)	9606	1	0.847227	0.755057	0.787046	0.658736
1686	2.02	2.02	3.051	IPI:IPI00847321.1	Gene_Symbol=TEGT testis enhanced gene transcript (BAX inhibitor 1) isoform 2	9606	1	1.18032	0.736293	1.23595	0.668893
1687	2.02	2.02	7.692	IPI:IPI00171421.3	Gene_Symbol=C8orf55 Uncharacterized protein C8orf55 precursor	9606	1
1688	2.02	2.02	8.261	IPI:IPI00013621.4	Gene_Symbol=THTPA Thiamine-triphosphatase	9606	1	1	0.990136	0.613762	0.433643
1689	2.02	2.02	32.47	IPI:IPI00026052.3	Gene_Symbol=HSBP1 Heat shock factor-binding protein 1	9606	1	0.879023	0.815597	2.26987	0.27963
1690	2.01	40.23	51.91	IPI:IPI00045109.3	Gene_Symbol=HIST1H2AA Histone H2A type 1-A	9606	47
1691	2.01	14.14	36.3	IPI:IPI00419884.3	Gene_Symbol=LOC440093 Histone H3-like	9606	11
1692	2.01	12.44	8.167	IPI:IPI00005859.3	Gene_Symbol=KRT75 Keratin, type II cytoskeletal 75	9606	6
1693	2.01	9.92	29	IPI:IPI00871366.1	Gene_Symbol=RAB1B Small GTP-binding protein	9606	5	1.00925	0.925305	0.963829	0.907577
1694	2.01	6.03	32.79	IPI:IPI00025461.1	Gene_Symbol=MT1E Metallothionein-1E	9606	3	1.19124	0.779945	2.31206	0.267983
1695	2.01	4.05	7.345	IPI:IPI00220578.3	Gene_Symbol=GNAI3 Guanine nucleotide-binding protein G	9606	2	0.794328	0.563675	1.13763	0.750658
1696	2.01	4.04	9.836	IPI:IPI00045498.4	Gene_Symbol=HNRPDL Isoform 3 of Heterogeneous nuclear ribonucleoprotein D-like	9606	2	0.744732	0.602613	0.963829	0.955347
1697	2.01	2.69	7.447	IPI:IPI00643317.3	Gene_Symbol=HMGB3 21 kDa protein	9606	1
1698	2.01	2.56	8.446	IPI:IPI00220188.1	Gene_Symbol=PPIE Isoform B of Peptidyl-prolyl cis-trans isomerase E	9606	1
1699	2.01	2.44	3.642	IPI:IPI00056369.2	Gene_Symbol=GLYATL1 Isoform 1 of Glycine N-acyltransferase-like protein 1	9606	1
1700	2.01	2.18	11.17	IPI:IPI00031616.6	Gene_Symbol=C17orf37 22 kDa protein	9606	1
1701	2.01	2.17	4.813	IPI:IPI00102069.5	Gene_Symbol=EIF3M Eukaryotic translation initiation factor 3 subunit M	9606	1
1702	2.01	2.16	9.774	IPI:IPI00219684.3	Gene_Symbol=FABP3 Fatty acid-binding protein, heart	9606	1	1.94089	0.335024	0.660694	0.492828
1703	2.01	2.13	1.931	IPI:IPI00550308.1	Gene_Symbol=RBM12 RNA-binding protein 12	9606	1	1.0666	0.882395	0.737904	0.592249
1705	2.01	2.09	17.53	IPI:IPI00183695.9	Gene_Symbol=S100A10 Protein S100-A10	9606	1	1.08643	0.853357	0.597035	0.441579
1706	2.01	2.06	6.19	IPI:IPI00293425.1	Gene_Symbol=FXN Isoform 1 of Frataxin, mitochondrial precursor	9606	1	1.61436	0.428383	1.20226	0.70858
1707	2.01	2.05	4	IPI:IPI00642378.2	Gene_Symbol=LASS2 cDNA FLJ75329, highly similar to Homo sapiens LAG1 longevity assurance homolog 2 (S. cerevisiae), transcript variant 2, mRNA	9606	1	0.580764	0.405167	1.13763	0.785418
1708	2.01	2.04	3.084	IPI:IPI00872250.1	Gene_Symbol=- Uncharacterized protein ENSP00000383793 (Fragment)	9606	1	0.37325	0.253656	2.01372	0.334817
1709	2.01	2.04	1.596	IPI:IPI00382733.2	Gene_Symbol=LRRFIP1 Isoform 3 of Leucine-rich repeat flightless-interacting protein 1	9606	1	1.25893	0.652978	1.22462	0.681213
1710	2.01	2.04	8.754	IPI:IPI00027378.5	Gene_Symbol=LOC51035 Isoform 1 of SAPK substrate protein 1	9606	1
1711	2.01	2.04	3.473	IPI:IPI00294186.4	Gene_Symbol=LACTB Isoform 1 of Serine beta-lactamase-like protein LACTB, mitochondrial precursor	9606	1	1.80302	0.367763	0.49204	0.323
1712	2.01	2.04	2.899	IPI:IPI00030320.4	Gene_Symbol=DDX6 Probable ATP-dependent RNA helicase DDX6	9606	1	1.24738	0.666727	0.946237	0.932739
1713	2.01	2.04	2.547	IPI:IPI00414928.3	Gene_Symbol=IL4I1 interleukin 4 induced 1 isoform 2	9606	1	0.474242	0.474335	0.231207	0.325742
1714	2.01	2.04	3.274	IPI:IPI00059264.3	Gene_Symbol=VPS26B Vacuolar protein sorting-associated protein 26B	9606	1	1.11686	0.807432	0.887156	0.826082
1715	2.01	2.04	4.247	IPI:IPI00021978.1	Gene_Symbol=PEX11B Peroxisomal membrane protein 11B	9606	1	0.636796	0.464552	0.92045	0.881055
1717	2.01	2.03	5.212	IPI:IPI00855775.1	Gene_Symbol=- Ribonuclease T2	9606	1	2.33346	0.272416	1.0666	0.885634
1718	2.01	2.03	4.36	IPI:IPI00303883.5	Gene_Symbol=WDFY1 cDNA FLJ13353 fis, clone OVARC1002182, weakly similar to BETA-TRCP	9606	1	1.48594	0.490598	0.824138	0.72252
1719	2.01	2.03	1.48	IPI:IPI00015602.1	Gene_Symbol=TOMM70A Mitochondrial precursor proteins import receptor	9606	1	0.937562	0.737624	0.912011	0.942239
1720	2.01	2.03	1.786	IPI:IPI00643166.1	Gene_Symbol=PGM3 Isoform 2 of Phosphoacetylglucosamine mutase	9606	1	0.711214	0.49955	1.39316	0.589641
1721	2.01	2.02	2.439	IPI:IPI00217409.1	Gene_Symbol=SLC37A4 Isoform 2 of Glucose-6-phosphate translocase	9606	1	1.22462	0.684519	2.14783	0.297465
1722	2.01	2.02	2.786	IPI:IPI00215644.1	Gene_Symbol=LGALS8 Isoform 3 of Galectin-8	9606	1	1.23595	0.674793	0.887156	0.820915
1723	2.01	2.02	2.697	IPI:IPI00013068.1	Gene_Symbol=EIF3E Eukaryotic translation initiation factor 3 subunit E	9606	1	0.879023	0.79883	0.887156	0.829275
1724	2.01	2.02	6.509	IPI:IPI00030706.1	Gene_Symbol=AHSA1 Activator of 90 kDa heat shock protein ATPase homolog 1	9606	1	1.09648	0.838209	0.887156	0.818011
1725	2.01	2.02	11.27	IPI:IPI00383039.1	Gene_Symbol=TAT TAT protein	9606	1	2.12814	0.305188	1.02802	0.915372
1726	2.01	2.02	4.946	IPI:IPI00414079.1	Gene_Symbol=ATP6V1H Isoform 2 of Vacuolar proton pump subunit H	9606	1	1.92309	0.337949	0.772681	0.637626
1727	2.01	2.02	7.101	IPI:IPI00012315.2	Gene_Symbol=NME3 Nucleoside diphosphate kinase 3	9606	1	0.928966	0.898897	0.912011	0.86273
1728	2.01	2.01	6.596	IPI:IPI00289346.2	Gene_Symbol=ANGPTL6 Angiopoietin-related protein 6 precursor	9606	1
1729	2.01	2.01	3.383	IPI:IPI00008494.4	Gene_Symbol=ICAM1 Intercellular adhesion molecule 1 precursor	9606	1	0.954993	0.938943	0.83946	0.76668
1730	2.01	2.01	2.844	IPI:IPI00019353.4	Gene_Symbol=AGK Isoform 1 of Acylglycerol kinase, mitochondrial precursor	9606	1	0.717794	0.563908	0.981748	0.990742
1731	2.01	2.01	3.836	IPI:IPI00871385.3	Gene_Symbol=FAM50A 43 kDa protein	9606	1	0.704693	0.544106	0.870964	0.80395
1732	2.01	2.01	3.096	IPI:IPI00644037.1	Gene_Symbol=GPSN2 37 kDa protein	9606	1	1.11686	0.811221	1.10662	0.822381
1733	2.01	2.01	8.197	IPI:IPI00411816.3	Gene_Symbol=MRPL2 39S ribosomal protein L2, mitochondrial precursor	9606	2	0.895365	0.786716	0.787046	0.574012
1734	2.01	2.01	7.031	IPI:IPI00879160.1	Gene_Symbol=- 14 kDa protein	9606	1	0.608135	0.431109	1.25892	0.655974
1735	2.01	2.01	12.9	IPI:IPI00873049.1	Gene_Symbol=- 14 kDa protein	9606	1	0.847227	0.940707	0.539511	0.430636
1736	2.01	2.01	6.962	IPI:IPI00472058.1	Gene_Symbol=NDUFB11 Neuronal protein	9606	1	1.14815	0.829364	1.02802	0.723161
1737	2.01	2.01	15.57	IPI:IPI00382474.1	Gene_Symbol=- Ig heavy chain V-III region TRO	9606	2
1738	2.01	2.01	11.21	IPI:IPI00293756.5	Gene_Symbol=VAMP5 Vesicle-associated membrane protein 5	9606	1	1.34276	0.575174	1.24738	0.656851
1739	2.01	2.01	8.209	IPI:IPI00640089.1	Gene_Symbol=TRAPPC3 Uncharacterized protein TRAPPC3	9606	1	1.0666	0.880494	0.990832	0.998487
1740	2.01	2.01	3.846	IPI:IPI00301021.3	Gene_Symbol=SSR1 Isoform 1 of Translocon-associated protein subunit alpha precursor	9606	1
1741	2.01	2.01	5.389	IPI:IPI00294495.5	Gene_Symbol=UFC1 Ufm1-conjugating enzyme 1	9606	1	0.937562	0.91147	1.07647	0.864235
1742	2.01	2.01	4.706	IPI:IPI00289658.4	Gene_Symbol=HLA-DQA1 HLA class II histocompatibility antigen, DQ(5) alpha chain precursor	9606	1
1743	2	74.9	68.53	IPI:IPI00021440.1	Gene_Symbol=ACTG1 Actin, cytoplasmic 2	9606	136
1744	2	70.51	14.24	IPI:IPI00072917.2	Gene_Symbol=COL6A3 alpha 3 type VI collagen isoform 3 precursor	9606	34	1.30617	0.603876	0.322107	0.213015
1745	2	23.71	37.84	IPI:IPI00003929.4	Gene_Symbol=GSTA3 Glutathione S-transferase A3	9606	23
1746	2	17.81	29.78	IPI:IPI00455134.1	Gene_Symbol=HNRNPA3 Isoform 2 of Heterogeneous nuclear ribonucleoprotein A3	9606	10
1747	2	16.21	17.42	IPI:IPI00472824.1	Gene_Symbol=UGT1A5;UGT1A6 UDP-glucuronosyltransferase 1-5 precursor	9606	15
1748	2	15.83	18.89	IPI:IPI00396632.2	Gene_Symbol=CYP3A7 Cytochrome P450 3A7	9606	8
1749	2	14.78	44.77	IPI:IPI00220278.5	Gene_Symbol=MYL9 Myosin regulatory light chain 2, smooth muscle isoform	9606	10
1750	2	11.96	17.93	IPI:IPI00106642.4	Gene_Symbol=SDF2L1 Dihydropyrimidinase-like 2	9606	9
1751	2	11.58	14.81	IPI:IPI00298792.2	Gene_Symbol=CYP4F3 60 kDa protein	9606	7	1.09648	0.827313	1.08643	0.855555
1752	2	10.76	22.37	IPI:IPI00872071.1	Gene_Symbol=SULT1A4;SULT1A3 Isoform 1 of Sulfotransferase 1A3/1A4	9606	7	0.824138	0.715658	0.772681	0.643208
1753	2	10.02	28.26	IPI:IPI00877120.1	Gene_Symbol=RAP1A RAP1A, member of RAS oncogene family	9606	6
1754	2	10.01	31.72	IPI:IPI00382804.1	Gene_Symbol=EEF1A1 EEF1A protein (Fragment)	9606	19
1755	2	9.76	14.92	IPI:IPI00887461.4	Gene_Symbol=HLA-C;HLA-B;XXbac-BPG181B23.1;LOC100133382;LOC728687;MICA;HLA-A;LOC441528 MHC class I antigen	9606	4	0.409261	0.251512	0.972747	0.954142
1756	2	9.48	24.59	IPI:IPI00878408.1	Gene_Symbol=- 21 kDa protein	9606	8
1757	2	8.33	13.82	IPI:IPI00216171.3	Gene_Symbol=ENO2 Gamma-enolase	9606	6
1758	2	8.31	20.37	IPI:IPI00879622.1	Gene_Symbol=- 18 kDa protein	9606	5	0.630957	0.445088	1.6293	0.425041
1759	2	8.24	42.86	IPI:IPI00795914.1	Gene_Symbol=ALDH2 12 kDa protein	9606	4
1760	2	8	9.135	IPI:IPI00409659.2	Gene_Symbol=UBQLN2 Ubiquilin-2	9606	5
1761	2	8	72.41	IPI:IPI00816715.1	Gene_Symbol=RPS10 Ribosomal protein S10 (Fragment)	9606	4
1762	2	7.56	16.28	IPI:IPI00017344.3	Gene_Symbol=RAB5B Ras-related protein Rab-5B	9606	4	0.648634	0.47577	1.30617	0.606289
1763	2	6.74	32.67	IPI:IPI00853337.1	Gene_Symbol=ARF5 17 kDa protein	9606	4	1.0666	0.885913	1.02802	0.958974
1764	2	6.7	9.114	IPI:IPI00010157.1	Gene_Symbol=MAT2A S-adenosylmethionine synthetase isoform type-2	9606	3	0.765597	0.598049	1.15878	0.760264
1765	2	6.6	35.25	IPI:IPI00796526.1	Gene_Symbol=EHHADH 15 kDa protein	9606	4	1.25893	0.652956	1.52757	0.469062
1766	2	6	25.25	IPI:IPI00874031.1	Gene_Symbol=HMGN3 11 kDa protein	9606	3
1767	2	5.53	16.76	IPI:IPI00029468.1	Gene_Symbol=ACTR1A Alpha-centractin	9606	3	0.937562	0.846325	1.08643	0.978158
1768	2	4.79	34.29	IPI:IPI00791243.1	Gene_Symbol=SORD 11 kDa protein	9606	3
1769	2	4.44	9.179	IPI:IPI00028481.1	Gene_Symbol=RAB8A Ras-related protein Rab-8A	9606	2	0.981748	0.970893	1.22462	0.702629
1770	2	4.35	8.721	IPI:IPI00873166.1	Gene_Symbol=CYP2D6 Cytochrome P450 2D6	9606	3	1.49968	0.780248	1.95885	0.465041
1771	2	4.24	4.698	IPI:IPI00010154.3	Gene_Symbol=GDI1 Rab GDP dissociation inhibitor alpha	9606	3	0.591562	0.669101	0.758578	0.797908
1772	2	4.24	28.57	IPI:IPI00746004.2	Gene_Symbol=RPS27L 40S ribosomal protein S27-like protein	9606	2	1.45881	0.507443	0.724436	0.574152
1773	2	4.04	4.06	IPI:IPI00375910.2	Gene_Symbol=KRT26 Keratin, type I cytoskeletal 26	9606	2
1774	2	4	12.03	IPI:IPI00745035.1	Gene_Symbol=- cDNA FLJ46155 fis, clone TESTI4001517, moderately similar to Keratin, type I cytoskeletal 18	9606	2
1775	2	3.18	6.137	IPI:IPI00848045.1	Gene_Symbol=HYI Isoform 1 of Putative hydroxypyruvate isomerase	9606	1	1.33045	0.563489	0.816582	0.773239
1776	2	2.76	4.797	IPI:IPI00334907.3	Gene_Symbol=PITPNB Isoform 1 of Phosphatidylinositol transfer protein beta isoform	9606	1
1777	2	2.7	2.568	IPI:IPI00011201.1	Gene_Symbol=ME2 NAD-dependent malic enzyme, mitochondrial precursor	9606	1	0.744732	0.513948	0.879022	0.862663
1778	2	2.7	3.385	IPI:IPI00012795.3	Gene_Symbol=EIF3I Eukaryotic translation initiation factor 3 subunit I	9606	1	0.895365	0.81644	0.887156	0.814815
1779	2	2.57	3.094	IPI:IPI00894417.1	Gene_Symbol=- Transporter 1 ATP-binding cassette sub-family B	9606	1
1780	2	2.29	24.72	IPI:IPI00062037.1	Gene_Symbol=DYNLL2 Dynein light chain 2, cytoplasmic	9606	2
1781	2	2.23	7.568	IPI:IPI00009235.1	Gene_Symbol=SSR3 Translocon-associated protein subunit gamma	9606	2
1782	2	2.19	2.552	IPI:IPI00022648.2	Gene_Symbol=EIF5 Eukaryotic translation initiation factor 5	9606	1
1783	2	2.17	2.743	IPI:IPI00748502.2	Gene_Symbol=CRTAP Cartilage-associated protein precursor	9606	1	0.660693	0.491628	0.903649	0.850267
1784	2	2.17	4.42	IPI:IPI00647246.1	Gene_Symbol=ISG20 Isoform 1 of Interferon-stimulated gene 20 kDa protein	9606	1
1785	2	2.16	10.62	IPI:IPI00418174.1	Gene_Symbol=C7orf55 Uncharacterized C7orf55 protein	9606	1
1786	2	2.16	6.522	IPI:IPI00303722.5	Gene_Symbol=FAM136A Protein FAM136A	9606	1	0.847227	0.818613	1.27057	0.628841
1787	2	2.14	6	IPI:IPI00329598.2	Gene_Symbol=HSD17B11 Estradiol 17-beta-dehydrogenase 11 precursor	9606	1	0.83946	0.715947	0.809096	0.693276
1788	2	2.14	7.895	IPI:IPI00031570.1	Gene_Symbol=C1orf57 Probable UPF0334 kinase-like protein C1orf57	9606	1	0.704693	0.544445	0.870964	0.793827
1789	2	2.13	4.396	IPI:IPI00749329.1	Gene_Symbol=C6orf142 Uncharacterized protein C6orf142	9606	1	1.21339	0.60005	1.01859	0.87412
1790	2	2.13	11.64	IPI:IPI00102821.4	Gene_Symbol=MGC29506 Isoform 1 of Proapoptotic caspase adapter protein precursor	9606	1	1.19124	0.714996	0.737904	0.593633
1791	2	2.11	2.404	IPI:IPI00827610.1	Gene_Symbol=ACOX3 Isoform 2 of Peroxisomal acyl-coenzyme A oxidase 3	9606	1	1.0666	0.88308	0.630957	0.457233
1792	2	2.11	11	IPI:IPI00020539.1	Gene_Symbol=PGPEP1 Pyroglutamyl-peptidase 1	9606	1	1.34276	0.582795	0.772681	0.642263
1793	2	2.11	6.422	IPI:IPI00033143.1	Gene_Symbol=EIF3K Eukaryotic translation initiation factor 3 subunit K	9606	1	0.559758	0.384109	0.895365	0.837261
1794	2	2.1	4.088	IPI:IPI00879002.1	Gene_Symbol=TTLL12 Tubulin tyrosine ligase-like family, member 12	9606	1	1.61436	0.435312	0.642688	0.471347
1795	2	2.1	12.03	IPI:IPI00004436.1	Gene_Symbol=LSM1 U6 snRNA-associated Sm-like protein LSm1	9606	1	1.21339	0.606022	0.824138	0.63948
1796	2	2.06	9.963	IPI:IPI00644674.1	Gene_Symbol=NUBP2 Nucleotide-binding protein 2	9606	2	0.981748	0.965174	0.981748	0.939153
1797	2	2.06	4.011	IPI:IPI00013972.1	Gene_Symbol=CEACAM8 Carcinoembryonic antigen-related cell adhesion molecule 8 precursor	9606	2	0.972747	0.668272	0.903649	0.773976
1798	2	2.06	13.68	IPI:IPI00017526.1	Gene_Symbol=S100P Protein S100-P	9606	1	0.30479	0.204519	0.201372	0.153758
1799	2	2.05	2.39	IPI:IPI00019988.1	Gene_Symbol=SGSH N-sulphoglucosamine sulphohydrolase precursor	9606	1	1.30617	0.605	0.809096	0.699289
1800	2	2.04	0.6902	IPI:IPI00844079.1	Gene_Symbol=PTPRC Isoform 1 of Leukocyte common antigen precursor	9606	1	0.505825	0.336584	1.30617	0.612004
1801	2	2.04	2.077	IPI:IPI00294739.1	Gene_Symbol=SAMHD1 SAM domain and HD domain-containing protein 1	9606	1	0.77983	0.65271	0.963829	0.949342
1802	2	2.04	2.622	IPI:IPI00218682.1	Gene_Symbol=P4HA1 Isoform 2 of Prolyl 4-hydroxylase subunit alpha-1 precursor	9606	1	1.1272	0.798342	0.534564	0.358825
1803	2	2.04	1.868	IPI:IPI00004962.2	Gene_Symbol=GOLIM4 Golgi integral membrane protein 4	9606	1	0.758578	0.616848	0.831764	0.728507
1804	2	2.04	2.179	IPI:IPI00420065.3	Gene_Symbol=ACAD11 Isoform 1 of Acyl-CoA dehydrogenase family member 11	9606	1	1.52757	0.464903	0.809096	0.701782
1805	2	2.04	6.757	IPI:IPI00878858.1	Gene_Symbol=MYD88 Myeloid differentiation primary response protein MyD88	9606	1	0.737904	0.585473	1.25892	0.656174
1806	2	2.04	8.844	IPI:IPI00028095.3	Gene_Symbol=FHIT Bis(5'-adenosyl)-triphosphatase	9606	1
1807	2	2.04	6.4	IPI:IPI00029665.8	Gene_Symbol=MMAB Cob	9606	2
1808	2	2.03	3.519	IPI:IPI00170972.2	Gene_Symbol=C9orf64 UPF0553 protein C9orf64	9606	1
1809	2	2.03	5.941	IPI:IPI00015736.3	Gene_Symbol=UBA5 Ubiquitin-like modifier-activating enzyme 5	9606	1
1810	2	2.03	3.721	IPI:IPI00456925.3	Gene_Symbol=DBNL Isoform 1 of Drebrin-like protein	9606	1	0.765597	0.625083	0.946237	0.932722
1811	2	2.03	4.762	IPI:IPI00845258.1	Gene_Symbol=DDI2 Isoform 1 of Protein DDI1 homolog 2	9606	1	1.24738	0.630457	1.02802	0.942067
1812	2	2.03	2.491	IPI:IPI00607732.1	Gene_Symbol=NCLN Isoform 2 of Nicalin precursor	9606	1	0.972747	0.969277	0.963829	0.988667
1813	2	2.03	13.26	IPI:IPI00384857.3	Gene_Symbol=HN1 Isoform 2 of Hematological and neurological expressed 1 protein	9606	1	1.03753	0.929008	0.554626	0.377782
1814	2	2.03	5.455	IPI:IPI00375631.6	Gene_Symbol=ISG15 Interferon-induced 17 kDa protein precursor	9606	1	1.18032	0.736185	1.21339	0.699539
1815	2	2.03	10.26	IPI:IPI00045051.3	Gene_Symbol=PURB Transcriptional activator protein Pur-beta	9606	2
1816	2	2.03	5.128	IPI:IPI00031064.1	Gene_Symbol=TMEM126A Transmembrane protein 126A	9606	1	0.895365	0.812398	1.08643	0.877374
1817	2	2.02	2.218	IPI:IPI00550523.5	Gene_Symbol=ATL3 Isoform 1 of Atlastin-3	9606	1	1.05682	0.903033	1.43219	0.517682
1818	2	2.02	4.604	IPI:IPI00301294.2	Gene_Symbol=FAM134A Protein FAM134A	9606	1
1819	2	2.02	6.425	IPI:IPI00008454.1	Gene_Symbol=DNAJB11 DnaJ homolog subfamily B member 11 precursor	9606	2	0.794328	0.643062	1.22462	0.764199
1820	2	2.02	6.289	IPI:IPI00007961.4	Gene_Symbol=MT-ND1 NADH-ubiquinone oxidoreductase chain 1	9606	2	1.57036	0.442676	0.737904	0.571942
1821	2	2.02	2.448	IPI:IPI00644715.1	Gene_Symbol=CABC1 Chaperone, ABC1 activity of bc1 complex homolog	9606	1	1.07647	0.869847	1.27057	0.638521
1822	2	2.02	5.069	IPI:IPI00004524.1	Gene_Symbol=GCA Grancalcin	9606	1	1.97697	0.328706	0.711214	0.553007
1823	2	2.02	8.844	IPI:IPI00307547.1	Gene_Symbol=C9orf46 Uncharacterized protein C9orf46	9606	1	0.554626	0.376126	1	0.990838
1824	2	2.02	4.444	IPI:IPI00014377.3	Gene_Symbol=RAB32 Ras-related protein Rab-32	9606	1	1.11686	0.779384	0.731139	0.584539
1825	2	2.02	5.35	IPI:IPI00006211.4	Gene_Symbol=VAPB Isoform 1 of Vesicle-associated membrane protein-associated protein B/C	9606	1	0.816582	0.733146	1.41906	0.534943
1826	2	2.02	10.19	IPI:IPI00794466.1	Gene_Symbol=CRYAB Alpha B crystallin fragment 4	9606	1	2.37684	0.26763	0.301995	0.203405
1827	2	2.02	7.979	IPI:IPI00026111.3	Gene_Symbol=TMCO1 Isoform 1 of Transmembrane and coiled-coil domain-containing protein 1	9606	1	0.390841	0.395035	0.0887156	0.609134
1828	2	2.02	3.03	IPI:IPI00790271.1	Gene_Symbol=DAO Putative uncharacterized protein DKFZp686F04272	9606	1	1.77011	0.358963	0.946237	0.991795
1829	2	2.01	4.264	IPI:IPI00305303.3	Gene_Symbol=UFSP2 UFM1-specific peptidase 2	9606	1	0.972747	0.964109	1.22462	0.667674
1830	2	2.01	5.497	IPI:IPI00062344.5	Gene_Symbol=BCKDK BCKDK protein	9606	1	1.14815	0.766498	1.05682	0.897397
1831	2	2.01	2.941	IPI:IPI00473047.2	Gene_Symbol=PRKAG1 cDNA FLJ40287 fis, clone TESTI2027909, highly similar to 5'-AMP- ACTIVATED PROTEIN KINASE, GAMMA-1 SUBUNIT	9606	1	0.912011	0.864376	1.45881	0.506846
1832	2	2.01	2.513	IPI:IPI00658023.1	Gene_Symbol=PTPN11 Isoform 1 of Tyrosine-protein phosphatase non-receptor type 11	9606	1	0.580764	0.654839	2.96483	0.376933
1833	2	2.01	3.881	IPI:IPI00420088.1	Gene_Symbol=KIAA0174 Isoform 2 of Uncharacterized protein KIAA0174	9606	1	1.31826	0.598782	0.870964	0.80184
1834	2	2.01	3.114	IPI:IPI00296999.9	Gene_Symbol=ATPAF2 ATP synthase mitochondrial F1 complex assembly factor 2, mitochondrial precursor	9606	1	1.33045	0.593281	0.698232	0.532591
1835	2	2.01	10.63	IPI:IPI00016605.3	Gene_Symbol=C1orf123 UPF0587 protein C1orf123	9606	1
1836	2	2.01	2.462	IPI:IPI00009315.6	Gene_Symbol=ACBD3 Golgi resident protein GCP60	9606	1	0.717794	0.563873	0.903649	0.857993
1837	2	2.01	3.881	IPI:IPI00008552.6	Gene_Symbol=GLRX3 Glutaredoxin-3	9606	1
1838	2	2.01	2.757	IPI:IPI00005724.1	Gene_Symbol=LANCL1 LanC-like protein 1	9606	1	0.724436	0.585015	1.04713	0.888006
1839	2	2.01	9.722	IPI:IPI00873795.1	Gene_Symbol=TPD52L1 Uncharacterized protein TPD52L1	9606	1	1.75388	0.391293	0.794328	0.706776
1840	2	2.01	2.717	IPI:IPI00789029.1	Gene_Symbol=NAP1L1 43 kDa protein	9606	1	0.267917	0.445038	1.90546	0.925807
1841	2	2.01	8.14	IPI:IPI00032831.4	Gene_Symbol=SNAP29 Synaptosomal-associated protein 29	9606	1	1.03753	0.743031	1.05682	0.963355
1842	2	2.01	9.053	IPI:IPI00007060.1	Gene_Symbol=PDF Peptide deformylase, mitochondrial precursor	9606	1	1.8197	0.372874	0.879022	0.813539
1843	2	2.01	3.987	IPI:IPI00003389.1	Gene_Symbol=SLC25A15 Mitochondrial ornithine transporter 1	9606	1	1.94089	0.638212	1.41906	0.631498
1844	2	2.01	30.99	IPI:IPI00797006.1	Gene_Symbol=EHHADH 8 kDa protein	9606	2
1845	2	2.01	7.65	IPI:IPI00746691.2	Gene_Symbol=C20orf30 Isoform 1 of UPF0414 transmembrane protein C20orf30	9606	1	0.77983	0.569182	1.05682	0.985632
1846	2	2.01	4.412	IPI:IPI00745568.2	Gene_Symbol=TIPRL Isoform 1 of TIP41-like protein	9606	1	0.737904	0.584994	1.00925	0.969571
1847	2	2.01	10.33	IPI:IPI00646334.1	Gene_Symbol=SCD 28 kDa protein	9606	1
1848	2	2.01	10.1	IPI:IPI00646086.1	Gene_Symbol=RPL39 Protein	9606	1	1.67494	0.561861	0.570164	0.611182
1849	2	2.01	5.444	IPI:IPI00550917.3	Gene_Symbol=TWF2 Twinfilin-2	9606	1	0.534564	0.53054	1.33045	0.899291
1850	2	2.01	8.995	IPI:IPI00063130.2	Gene_Symbol=TMEM205 Transmembrane protein 205	9606	1	0.870964	0.859419	1.10662	0.779093
1851	2	2.01	6.22	IPI:IPI00009480.1	Gene_Symbol=COPS8 COP9 signalosome complex subunit 8	9606	1	1.02802	0.93535	0.801678	0.681021
1852	2	2	3.024	IPI:IPI00550498.1	Gene_Symbol=FGGY Novel protein	9606	1
1853	2	2	7.077	IPI:IPI00155601.1	Gene_Symbol=MACROD1 MACRO domain-containing protein 1	9606	1	1.01859	0.877167	1.33045	0.636892
1854	2	2	6.308	IPI:IPI00795212.1	Gene_Symbol=XPNPEP3 Isoform 2 of Probable Xaa-Pro aminopeptidase 3	9606	1
1855	2	2	3.383	IPI:IPI00657888.1	Gene_Symbol=GMPPA Isoform 2 of Mannose-1-phosphate guanyltransferase alpha	9606	1
1856	2	2	2.92	IPI:IPI00153023.7	Gene_Symbol=CCDC51 Isoform 1 of Coiled-coil domain-containing protein 51	9606	1	1.22462	0.67857	0.47863	0.314249
1857	2	2	4.261	IPI:IPI00024674.1	Gene_Symbol=MAP2K4 Dual specificity mitogen-activated protein kinase kinase 4	9606	1	1.01859	0.738413	1.00925	0.821314
1858	2	2	3.03	IPI:IPI00550451.1	Gene_Symbol=PPP1CA Serine/threonine-protein phosphatase PP1-alpha catalytic subunit	9606	1	0.816582	0.712307	0.903649	0.815955
1859	2	2	4.405	IPI:IPI00291412.1	Gene_Symbol=PPM1F Protein phosphatase 1F	9606	1	1.30617	0.606639	0.801678	0.678861
1860	2	2	11.28	IPI:IPI00015773.3	Gene_Symbol=COMMD3 COMM domain-containing protein 3	9606	1	1.22462	0.677869	0.972747	0.890963
1861	2	2	1.604	IPI:IPI00013897.1	Gene_Symbol=ADAM10 ADAM 10 precursor	9606	1	0.912011	0.869543	1.01859	0.960994
1862	2	2	3.99	IPI:IPI00748567.1	Gene_Symbol=LIPA cDNA FLJ43203 fis, clone FEBRA2008468, highly similar to LYSOSOMAL ACID LIPASE/CHOLESTERYL ESTER HYDROLASE	9606	1	1.75388	0.380522	0.704693	0.539823
1863	2	2	5.703	IPI:IPI00643536.2	Gene_Symbol=PSMF1 Proteasome (Prosome, macropain) inhibitor subunit 1	9606	1	1.1272	0.79376	0.895365	0.83213
1864	2	2	3.125	IPI:IPI00549786.5	Gene_Symbol=AKT1S1 Isoform 1 of Proline-rich AKT1 substrate 1	9606	1	1.24738	0.626548	0.847227	0.750265
1865	2	2	3.562	IPI:IPI00306719.6	Gene_Symbol=CHID1 Isoform 1 of Chitinase domain-containing protein 1 precursor	9606	1	0.981748	0.917711	0.990832	0.960145
1866	2	2	4.135	IPI:IPI00305286.1	Gene_Symbol=HPGD 15-hydroxyprostaglandin dehydrogenase	9606	1	0.903649	0.70307	0.887156	0.926464
1867	2	2	6.911	IPI:IPI00221372.3	Gene_Symbol=AGPAT2 Isoform 2 of 1-acyl-sn-glycerol-3-phosphate acyltransferase beta	9606	1
1868	2	2	13.04	IPI:IPI00873958.1	Gene_Symbol=FXYD7 Uncharacterized protein FXYD7	9606	1	1.38038	0.489687	1.24738	0.715342
1869	2	2	6.452	IPI:IPI00873680.1	Gene_Symbol=EIF4E Uncharacterized protein EIF4E (Fragment)	9606	1	1.04713	0.826252	0.895365	0.704032
1870	2	2	8.475	IPI:IPI00796456.1	Gene_Symbol=PCNP 19 kDa protein	9606	1	0.801678	0.685182	0.801678	0.687105
1871	2	2	12.6	IPI:IPI00297714.2	Gene_Symbol=SNCG Gamma-synuclein	9606	1	0.390841	0.254577	2.72898	0.236524
1872	2	2	11.69	IPI:IPI00015361.1	Gene_Symbol=PFDN5 Prefoldin subunit 5	9606	1
1873	2	2	21.7	IPI:IPI00878749.1	Gene_Symbol=LAGE3 L antigen family, member 3	9606	1	1.39316	0.521235	0.529663	0.330547
1874	2	2	21.28	IPI:IPI00873091.1	Gene_Symbol=RNASE4 ANG protein	9606	2	1.31826	0.600241	0.855067	0.766203
1875	2	2	10.8	IPI:IPI00845406.1	Gene_Symbol=- Mitochondrial 28S ribosomal protein S34	9606	1	1.03753	0.877911	1.05682	0.894333
1876	2	2	17.5	IPI:IPI00797323.1	Gene_Symbol=TXNDC17 9 kDa protein	9606	1	1.10662	0.823822	1.1272	0.758395
1877	2	2	22.41	IPI:IPI00793985.1	Gene_Symbol=NAT13 7 kDa protein	9606	1
1878	2	2	4.274	IPI:IPI00399089.4	Gene_Symbol=MESDC2 Mesoderm development candidate 2	9606	1	0.928966	0.90157	1.01859	0.918056
1879	2	2	8.667	IPI:IPI00306353.3	Gene_Symbol=DUSP23 Dual specificity protein phosphatase 23	9606	1	1.24738	0.658666	0.954993	0.944564
1880	2	2	12.03	IPI:IPI00303726.3	Gene_Symbol=IFITM3 Interferon-induced transmembrane protein 3	9606	1	0.903649	0.847841	0.672977	0.503078
1881	2	2	10.42	IPI:IPI00220835.7	Gene_Symbol=SEC61B Protein transport protein Sec61 subunit beta	9606	1	1.28233	0.639621	1.03753	0.922303
1882	2	2	11.76	IPI:IPI00219229.3	Gene_Symbol=LSM3 U6 snRNA-associated Sm-like protein LSm3	9606	1	1.38038	0.553008	0.685488	0.524685
1883	2	2	10.99	IPI:IPI00218876.3	Gene_Symbol=CRP Isoform 2 of C-reactive protein precursor	9606	1	0.469894	0.397934	0.47863	0.360528
1884	2	2	3.647	IPI:IPI00218850.5	Gene_Symbol=SCAMP2 Secretory carrier-associated membrane protein 2	9606	1	0.524807	0.350169	1.22462	0.688224
1885	2	2	18.09	IPI:IPI00181864.5	Gene_Symbol=MCFD2L Putative multiple coagulation factor deficiency protein 2-like protein	9606	2	1.36773	0.727431	1.43219	0.735657
1886	2	2	9.322	IPI:IPI00025285.3	Gene_Symbol=ATP6V1G1 Vacuolar proton pump subunit G 1	9606	1	1.24738	0.668215	0.751623	0.602328
1887	2	2	7.087	IPI:IPI00022731.1	Gene_Symbol=APOC4 Apolipoprotein C-IV precursor	9606	1	0.928966	0.905073	1.40605	0.538749
1888	2	2	3.714	IPI:IPI00020602.1	Gene_Symbol=CSNK2A2 Casein kinase II subunit alpha'	9606	1	1.55597	0.454277	0.717794	0.564486
1889	2	2	4.778	IPI:IPI00019899.1	Gene_Symbol=SC4MOL C-4 methylsterol oxidase	9606	1	0.672977	0.506192	2.24905	0.282328
1890	2	2	4.194	IPI:IPI00016807.1	Gene_Symbol=SIRT5 Isoform 1 of NAD-dependent deacetylase sirtuin-5	9606	1	1.04713	0.910946	0.613762	0.435289
1891	2	2	2.734	IPI:IPI00011448.1	Gene_Symbol=MUC13 Mucin-13 precursor	9606	1	0.214783	0.159917	0.787046	0.665823
1892	2	2	22.03	IPI:IPI00002569.3	Gene_Symbol=EIF4EBP1 Eukaryotic translation initiation factor 4E-binding protein 1	9606	1
1893	2	2	5.484	IPI:IPI00002441.1	Gene_Symbol=SDC1 Syndecan-1 precursor	9606	1	0.711214	0.556794	0.809096	0.697549
1894	2	2	11.73	IPI:IPI00892559.1	Gene_Symbol=C7orf50 Protein	9606	1	0.60256	0.409941	1.07647	0.894063
1895	2	2	14.29	IPI:IPI00657937.1	Gene_Symbol=NDUFV3 Mitochondrial NADH oxidoreductase-like protein	9606	1	1.69044	0.404093	1.01859	0.938941
1896	2	2	10.48	IPI:IPI00643524.2	Gene_Symbol=C1orf128 Isoform 2 of UPF0424 protein C1orf128	9606	2	1.6293	0.449839	0.737904	0.648894
1897	2	2	26.98	IPI:IPI00554701.2	Gene_Symbol=UCRC Cytochrome b-c1 complex subunit 9	9606	2	1.11686	0.819501	1.09648	0.838083
1898	2	2	3.846	IPI:IPI00216346.1	Gene_Symbol=NOL3 Isoform 2 of Nucleolar protein 3	9606	1	1.21339	0.636663	1.11686	0.876292
1899	2	2	8.523	IPI:IPI00031655.1	Gene_Symbol=VPS25 Vacuolar protein-sorting-associated protein 25	9606	1	1.09648	0.83503	0.534564	0.358179
1900	2	2	8	IPI:IPI00030911.2	Gene_Symbol=VAMP8 Vesicle-associated membrane protein 8	9606	1	1.21339	0.691007	0.912011	0.871984
1901	2	2	3.745	IPI:IPI00027769.1	Gene_Symbol=ELA2 Leukocyte elastase precursor	9606	1	3.69828	0.285341	0.285759	0.295228
1902	2	2	40.79	IPI:IPI00020017.1	Gene_Symbol=C10orf116 Adipose most abundant gene transcript 2 protein	9606	2
1903	2	2	9.524	IPI:IPI00017767.1	Gene_Symbol=MGST2 Microsomal glutathione S-transferase 2	9606	1	0.816582	0.765465	1.24738	0.70112
1904	1.98	2.93	0.3111	IPI:IPI00008756.5	Gene_Symbol=DST Isoform 1 of Bullous pemphigoid antigen 1, isoforms 1/2/3/4/5/8 (Fragment)	9606	1	1	0.983298	0.972747	0.976492
1905	1.98	1.98	4.899	IPI:IPI00552937.1	Gene_Symbol=NHLRC3 NHL repeat-containing protein 3 precursor	9606	1
1907	1.92	2.2	0.7337	IPI:IPI00655927.1	Gene_Symbol=PRG4 Isoform B of Proteoglycan-4 precursor	9606	1
1908	1.89	5	12.24	IPI:IPI00472498.3	Gene_Symbol=UBE2V1 Isoform 3 of Ubiquitin-conjugating enzyme E2 variant 1	9606	2	0.903649	0.850929	1.00925	0.963149
1909	1.89	2.01	5.614	IPI:IPI00000760.1	Gene_Symbol=DDAH2 N(G),N(G)-dimethylarginine dimethylaminohydrolase 2	9606	1	1.31826	0.599097	1.07647	0.86189
1910	1.87	1.94	0.4279	IPI:IPI00645750.1	Gene_Symbol=CACNA1B Calcium channel, voltage-dependent, N type, alpha 1B subunit	9606	1	2.33346	0.273372	0.356451	0.232677
1913	1.83	1.86	1.217	IPI:IPI00550212.4	Gene_Symbol=CYFIP1 Isoform 2 of Cytoplasmic FMR1-interacting protein 1	9606	1	2.83139	0.227106	0.469894	0.307285
1914	1.82	1.87	4.044	IPI:IPI00013905.1	Gene_Symbol=PRKAB2 5'-AMP-activated protein kinase subunit beta-2	9606	1
1915	1.82	1.86	2.079	IPI:IPI00619900.2	Gene_Symbol=AP2M1 adaptor-related protein complex 2, mu 1 subunit isoform b	9606	1
1916	1.82	1.82	4.032	IPI:IPI00181795.7	Gene_Symbol=CCBL1 Isoform 2 of Kynurenine--oxoglutarate transaminase 1	9606	1
1917	1.81	2.13	0.639	IPI:IPI00798060.1	Gene_Symbol=EIF4EBP3 167 kDa protein	9606	1	1.36773	0.561185	0.597035	0.417958
1918	1.81	1.83	0.9132	IPI:IPI00001639.2	Gene_Symbol=KPNB1 Importin subunit beta-1	9606	1	0.870964	0.803461	0.787046	0.657119
1919	1.8	3.81	14.71	IPI:IPI00741763.2	Gene_Symbol=HRAS v-Ha-ras Harvey rat sarcoma viral oncogene homolog isoform 2	9606	2	1.04713	0.910409	1.07647	0.868798
1920	1.8	1.83	0.9443	IPI:IPI00418639.4	Gene_Symbol=ACAD10 Isoform 1 of Acyl-CoA dehydrogenase family member 10	9606	1	1.04713	0.912278	0.895365	0.844594
1921	1.78	3.79	2.918	IPI:IPI00290928.2	Gene_Symbol=GNA13 Guanine nucleotide-binding protein alpha-13 subunit	9606	1	0.954993	0.942015	1.14815	0.773161
1922	1.78	2.14	1.095	IPI:IPI00792032.1	Gene_Symbol=ABCB1 P-glycoprotein 1	9606	1
1923	1.78	1.83	0.7888	IPI:IPI00328793.3	Gene_Symbol=SREBF2 Sterol regulatory element-binding protein 2	9606	1	1	0.990461	0.77983	0.646439
1924	1.78	1.78	1.891	IPI:IPI00003807.7	Gene_Symbol=ACP2 Lysosomal acid phosphatase precursor	9606	1	1.05682	0.896452	0.824138	0.718033
1925	1.78	1.78	3.082	IPI:IPI00011252.1	Gene_Symbol=C8A Complement component C8 alpha chain precursor	9606	1	0.698232	0.536138	0.879022	0.814025
1926	1.76	8.54	26.79	IPI:IPI00478733.1	Gene_Symbol=- Histone H2A	9606	5
1927	1.76	2.01	1.14	IPI:IPI00398837.3	Gene_Symbol=CCDC88B Coiled-coil domain containing 88	9606	1
1928	1.76	2.01	3.037	IPI:IPI00306301.2	Gene_Symbol=PDHA1 Mitochondrial PDHA1	9606	1	0.648634	0.473293	0.855067	0.767427
1929	1.76	1.81	3.205	IPI:IPI00816771.3	Gene_Symbol=WASH1 WAS protein family homolog 1	9606	1
1930	1.76	1.79	0	IPI:IPI00465054.2	Gene_Symbol=THUMPD1 Putative uncharacterized protein DKFZp686C1054	9606	0	0.879023	0.808569	1	0.978509
1931	1.76	1.79	5.046	IPI:IPI00444945.2	Gene_Symbol=BAX Isoform Beta of Apoptosis regulator BAX	9606	1	0.83946	0.739721	0.809096	0.69446
1935	1.73	1.76	9.402	IPI:IPI00745286.2	Gene_Symbol=VASP Uncharacterized protein VASP	9606	1	1.67494	0.409538	0.895365	0.844905
1936	1.73	1.75	3.485	IPI:IPI00019407.1	Gene_Symbol=NSDHL Sterol-4-alpha-carboxylate 3-dehydrogenase, decarboxylating	9606	1	0.698232	0.53244	1.78649	0.372642
1937	1.73	1.73	5.325	IPI:IPI00791664.1	Gene_Symbol=ARD1A Uncharacterized protein ARD1A	9606	1	1.15878	0.751468	0.847227	0.755126
1938	1.72	12.03	27.59	IPI:IPI00007144.1	Gene_Symbol=RPL26L1 60S ribosomal protein L26-like 1	9606	6	0.824138	0.724638	1.0666	0.888342
1940	1.71	11.74	9.362	IPI:IPI00465084.6	Gene_Symbol=DES Desmin	9606	9
1942	1.71	1.81	1.746	IPI:IPI00029629.3	Gene_Symbol=TRIM25 Tripartite motif-containing protein 25	9606	1	1.2942	0.616071	1.05682	0.900919
1944	1.71	1.77	3.918	IPI:IPI00022275.6	Gene_Symbol=SACM1L Phosphatidylinositide phosphatase SAC1	9606	1
1947	1.71	1.71	3.516	IPI:IPI00796762.1	Gene_Symbol=- 29 kDa protein	9606	1	0.724436	0.569114	1.2942	0.61956
1948	1.71	1.71	10.48	IPI:IPI00025725.2	Gene_Symbol=NDUFB1 NADH dehydrogenase (ubiquinone) 1 beta subcomplex, 1, 7kDa	9606	1	1.1695	0.750237	0.954993	0.942132
1949	1.7	3.7	33.04	IPI:IPI00328526.6	Gene_Symbol=ARPP-19 Isoform ARPP-19 of cAMP-regulated phosphoprotein 19	9606	2
1950	1.7	1.93	1.9	IPI:IPI00306043.1	Gene_Symbol=YTHDF2 Isoform 1 of YTH domain family protein 2	9606	1
1951	1.7	1.84	0.8592	IPI:IPI00395010.4	Gene_Symbol=C5orf42 Isoform 1 of Uncharacterized protein C5orf42	9606	1	1.03753	0.933898	14.3219	0.0929865
1952	1.7	1.77	2.217	IPI:IPI00004815.3	Gene_Symbol=SEC14L4 SEC14-like protein 4	9606	1	1.14815	0.769807	1.05682	0.902329
1954	1.7	1.72	5.556	IPI:IPI00552277.1	Gene_Symbol=UBL4A Ubiquitin-like 4A	9606	1	0.744732	0.601353	1.00925	0.956227
1955	1.7	1.72	6.667	IPI:IPI00300299.6	Gene_Symbol=SPCS3 Signal peptidase complex subunit 3	9606	1
1957	1.7	1.71	15.89	IPI:IPI00873696.1	Gene_Symbol=SH3BGRL2 Uncharacterized protein SH3BGRL2 (Fragment)	9606	1
1958	1.7	1.7	7.547	IPI:IPI00844425.1	Gene_Symbol=C3orf10 Isoform 2 of Probable protein BRICK1	9606	1	1.1695	0.73279	0.895365	0.857214
1959	1.7	1.7	5.464	IPI:IPI00022621.1	Gene_Symbol=MFAP2 Microfibrillar-associated protein 2 precursor	9606	1	1.15878	0.760997	0.711214	0.554323
1960	1.7	1.7	2.951	IPI:IPI00017262.1	Gene_Symbol=CA5A Carbonic anhydrase 5A, mitochondrial precursor	9606	1	1.51356	0.472699	0.794328	0.677724
1961	1.7	1.7	4.734	IPI:IPI00847172.1	Gene_Symbol=TSPO translocator protein isoform PBR	9606	1	0.887156	0.82409	0.862979	0.778758
1962	1.7	1.7	9.756	IPI:IPI00794053.1	Gene_Symbol=HYPK 9 kDa protein	9606	1	0.895365	0.841723	1.08643	0.84717
1963	1.7	1.7	8.929	IPI:IPI00829618.1	Gene_Symbol=- Uncharacterized protein ENSP00000374975	9606	1	2.1677	0.550637	0.990832	0.900586
1964	1.68	1.94	2.051	IPI:IPI00640027.2	Gene_Symbol=ODF2 Isoform 1 of Outer dense fiber protein 2	9606	1
1966	1.65	1.75	0	IPI:IPI00158296.4	Gene_Symbol=KIAA0564 hypothetical protein LOC23078 isoform a	9606	0	0.772681	0.634547	0.887156	0.820917
1967	1.64	2.01	0.8914	IPI:IPI00175193.5	Gene_Symbol=KIF4B Chromosome-associated kinesin KIF4B	9606	1	2.29087	0.277897	0.409261	0.264511
1968	1.64	1.67	0	IPI:IPI00854568.1	Gene_Symbol=- PC1/MRPS28 fusion protein	9606	0	0.642688	0.455294	0.77983	0.872837
1969	1.59	1.6	5.556	IPI:IPI00005537.2	Gene_Symbol=MRPL12 39S ribosomal protein L12, mitochondrial precursor	9606	1	0.954993	0.937419	0.444631	0.289313
1970	1.57	2.16	0	IPI:IPI00796891.1	Gene_Symbol=GOLGB1 372 kDa protein	9606	0	1.03753	0.928313	0.83946	0.748231
1971	1.57	1.7	6.548	IPI:IPI00554811.2	Gene_Symbol=TTLL3;ARPC4 Actin-related protein 2/3 complex subunit 4	9606	1	1.15878	0.757178	0.724436	0.57397
1972	1.57	1.62	2.17	IPI:IPI00019943.1	Gene_Symbol=AFM Afamin precursor	9606	1
1973	1.56	23.94	11.35	IPI:IPI00479743.3	Gene_Symbol=A26C1A Isoform 1 of ANKRD26-like family C member 1A	9606	27
1974	1.56	2.3	0	IPI:IPI00872914.1	Gene_Symbol=- Uncharacterized protein ENSP00000381989	9606	0	0.946237	0.92295	1.11686	0.816894
1975	1.55	1.58	0	IPI:IPI00397927.1	Gene_Symbol=FLJ46347 Uncharacterized protein FLJ46347	9606	0	0.672977	0.505833	0.831764	0.730914
1976	1.55	1.56	3.56	IPI:IPI00250297.3	Gene_Symbol=AASDHPPT L-aminoadipate-semialdehyde dehydrogenase-phosphopantetheinyl transferase	9606	1	0.758578	0.617841	2.01372	0.320804
1977	1.54	2.13	0	IPI:IPI00022334.1	Gene_Symbol=OAT Ornithine aminotransferase, mitochondrial precursor	9606	0	0.672977	0.503208	0.765597	0.632903
1978	1.54	1.57	1.309	IPI:IPI00032971.2	Gene_Symbol=OSBPL10 Oxysterol-binding protein-related protein 10	9606	1
1980	1.54	1.54	5.763	IPI:IPI00011954.3	Gene_Symbol=AQP9 Aquaporin-9	9606	1	2.67917	0.239411	1.30617	0.60451
1981	1.53	1.6	1.538	IPI:IPI00004237.1	Gene_Symbol=PHKA2 Phosphorylase b kinase regulatory subunit alpha, liver isoform	9606	1	0.559758	0.382956	1.85353	0.354194
1984	1.52	18.53	18.18	IPI:IPI00180730.1	Gene_Symbol=- Similar to Elongation factor 1-alpha 1	9606	10
1985	1.52	13.33	25.08	IPI:IPI00169280.4	Gene_Symbol=AFAR3 Aflatoxin B1 aldehyde reductase member 4	9606	9
1986	1.52	8.62	13.42	IPI:IPI00029488.1	Gene_Symbol=KHK Isoform A of Ketohexokinase	9606	4
1987	1.52	5.41	28.67	IPI:IPI00443534.1	Gene_Symbol=- cDNA FLJ46889 fis, clone UTERU3017995, highly similar to Homo sapiens likely ortholog of rat p47	9606	3
1988	1.52	2.96	6.132	IPI:IPI00024129.1	Gene_Symbol=PPIC Peptidyl-prolyl cis-trans isomerase C	9606	1
1989	1.52	1.54	1.391	IPI:IPI00291702.2	Gene_Symbol=LIMK1 Isoform 1 of LIM domain kinase 1	9606	1	1.49968	0.481086	0.496592	0.334722
1991	1.52	1.52	6.579	IPI:IPI00893857.1	Gene_Symbol=NDUFA11 Isoform 2 of NADH dehydrogenase [ubiquinone] 1 alpha subcomplex subunit 11	9606	1
1993	1.49	3.49	12.08	IPI:IPI00028618.1	Gene_Symbol=MGMT Methylated-DNA--protein-cysteine methyltransferase	9606	2	0.794328	0.673994	2.0893	0.306328
1994	1.49	1.58	2.187	IPI:IPI00023234.3	Gene_Symbol=UBA2 SUMO-activating enzyme subunit 2	9606	1
1995	1.48	21.82	34.23	IPI:IPI00893205.1	Gene_Symbol=GSTA2 Glutathione S-transferase	9606	21	0.903649	0.924353	2.46604	0.374089
1996	1.47	1.6	0	IPI:IPI00025418.2	Gene_Symbol=COL7A1 Isoform 1 of Collagen alpha-1(VII) chain precursor	9606	0
1997	1.47	1.48	5.776	IPI:IPI00748826.1	Gene_Symbol=MGLL Lysophospholipase-like protein	9606	1	1.1695	0.746283	0.946237	0.930122
1998	1.47	1.47	10.55	IPI:IPI00413500.4	Gene_Symbol=COMMD4 Isoform 1 of COMM domain-containing protein 4	9606	1
1999	1.46	7.8	8.054	IPI:IPI00216984.5	Gene_Symbol=CALML3 Calmodulin-like protein 3	9606	2
2000	1.46	4.69	5.581	IPI:IPI00069693.4	Gene_Symbol=- Uncharacterized protein ENSP00000350479	9606	1
2001	1.46	1.49	2.849	IPI:IPI00337705.1	Gene_Symbol=STON2 Isoform 2 of Stonin-2	9606	1
2002	1.46	1.46	1.677	IPI:IPI00010575.4	Gene_Symbol=KIAA1466 KIAA1466 protein	9606	1	0.717794	0.55874	1.25892	0.64777
2003	1.45	1.72	1.273	IPI:IPI00893992.1	Gene_Symbol=FLJ21438 Isoform 2 of Probable Ras GTPase-activating protein FLJ21438	9606	1
2004	1.45	1.67	0.5525	IPI:IPI00064201.5	Gene_Symbol=FRMPD3 FERM and PDZ domain-containing protein 3	9606	1	1.18032	0.736735	0.946237	0.963889
2006	1.44	1.77	1.959	IPI:IPI00019829.5	Gene_Symbol=ZFP28 Zinc finger protein 28 homolog	9606	1
2007	1.44	1.74	0	IPI:IPI00303335.1	Gene_Symbol=NEB Nebulin	9606	0
2008	1.44	1.44	4.114	IPI:IPI00021265.4	Gene_Symbol=NUDT6 Isoform 1 of Nucleoside diphosphate-linked moiety X motif 6	9606	1
2010	1.43	1.45	3.501	IPI:IPI00847571.2	Gene_Symbol=POM121L1 POM121-like protein 1	9606	1	1.47231	0.49618	0.77983	0.647327
2013	1.41	8.08	7.735	IPI:IPI00880104.1	Gene_Symbol=KRT74 59 kDa protein	9606	4
2014	1.41	1.95	0	IPI:IPI00746934.2	Gene_Symbol=UBR4 Isoform 2 of E3 ubiquitin-protein ligase UBR4	9606	0
2015	1.41	1.42	0	IPI:IPI00289499.3	Gene_Symbol=ATIC Bifunctional purine biosynthesis protein PURH	9606	0
2016	1.41	1.42	2.193	IPI:IPI00016070.3	Gene_Symbol=AGPAT6 1-acyl-sn-glycerol-3-phosphate acyltransferase zeta precursor	9606	1	0.679204	0.511925	1.49969	0.481176
2017	1.41	1.41	12.79	IPI:IPI00219833.2	Gene_Symbol=TIMM17B Mitochondrial import inner membrane translocase subunit Tim17-B	9606	1
2018	1.41	1.41	3.163	IPI:IPI00893517.1	Gene_Symbol=EFEMP1 Putative uncharacterized protein EFEMP1	9606	1	1.13763	0.785394	0.539511	0.363055
2019	1.41	1.41	6.154	IPI:IPI00019399.1	Gene_Symbol=SAA4 Serum amyloid A-4 protein precursor	9606	1	0.928966	0.752507	0.903649	0.789038
2020	1.4	33.45	43.85	IPI:IPI00216456.5	Gene_Symbol=HIST1H2AC Histone H2A type 1-C	9606	41
2021	1.4	7.42	28.7	IPI:IPI00401819.2	Gene_Symbol=RPS26L Putative uncharacterized protein RPS26	9606	5
2022	1.4	3.4	28.81	IPI:IPI00790248.1	Gene_Symbol=VAMP2 Uncharacterized protein VAMP2	9606	2	1.09648	0.833692	0.787046	0.662376
2023	1.4	2.02	11.68	IPI:IPI00479935.2	Gene_Symbol=- 21 kDa protein	9606	2
2024	1.4	1.5	0.7767	IPI:IPI00894240.1	Gene_Symbol=ANKMY1 115 kDa protein	9606	1	1.30617	0.606254	0.457088	0.297356
2025	1.4	1.42	4.096	IPI:IPI00296934.3	Gene_Symbol=NKAP NF-kappa-B-activating protein	9606	1	1.49968	0.481473	1.24738	0.662757
2026	1.4	1.4	3.738	IPI:IPI00005728.2	Gene_Symbol=RER1 RER1 protein	9606	1	0.870964	0.79993	1.11686	0.806158
2027	1.39	1.39	0	IPI:IPI00002506.1	Gene_Symbol=ALG5 Dolichyl-phosphate beta-glucosyltransferase	9606	0	0.855067	0.770049	1.2942	0.61738
2028	1.37	9.97	43.18	IPI:IPI00847579.1	Gene_Symbol=RPS12 ribosomal protein S12	9606	6
2031	1.33	2.66	3.433	IPI:IPI00885081.1	Gene_Symbol=HDGF2 Isoform 2 of Hepatoma-derived growth factor-related protein 2	9606	2
2035	1.31	6.1	12.24	IPI:IPI00880019.1	Gene_Symbol=- 26 kDa protein	9606	3
2036	1.31	4.85	5.78	IPI:IPI00889598.1	Gene_Symbol=CYP4A11 Fatty acid omega-hydroxylase CYP4A11	9606	2
2037	1.31	3.41	0.7502	IPI:IPI00244391.3	Gene_Symbol=XDH Xanthine dehydrogenase/oxidase	9606	1	1.01859	0.957611	2.31206	0.276899
2038	1.31	1.45	5.629	IPI:IPI00006250.4	Gene_Symbol=DHRS3 Isoform 1 of Short-chain dehydrogenase/reductase 3	9606	1	0.937562	0.90672	0.972747	0.973156

## Sheet: DP-(115-117)
N	Unused	Total	%Cov(95)	Accession	Name	Species	Peptides(95%)	115:117	PVal 115:117
303	16.7	21.81	29.25	IPI:IPI00479145.2	Gene_Symbol=KRT19 Keratin, type I cytoskeletal 19	9606	11	18.0302	0.000534088
31	55	55.02	90.3	IPI:IPI00010290.2	Gene_Symbol=FABP1 FABP1 protein (Fragment)	9606	109	16.9044	0.00149963
88	34.39	34.4	60.57	IPI:IPI00738499.2	Gene_Symbol=FTL Ferritin light chain	9606	44	15.8489	1.67737e-06
71	37.92	37.93	46	IPI:IPI00020632.4	Gene_Symbol=ASS1 Argininosuccinate synthase	9606	24	15.2757	3.85272e-09
56	41.97	41.97	99.33	IPI:IPI00075248.11	Gene_Symbol=CALM1;CALM3;CALM2 Calmodulin	9606	77	13.5519	0.00313341
326	16	16.12	31.22	IPI:IPI00006662.1	Gene_Symbol=APOD Apolipoprotein D precursor	9606	12	12.0226	0.00520597
144	27.45	29.76	41.2	IPI:IPI00103467.4	Gene_Symbol=ALDH1B1 Aldehyde dehydrogenase X, mitochondrial precursor	9606	22	9.54993	3.00833e-05
355	14.74	14.74	47.25	IPI:IPI00218831.4	Gene_Symbol=GSTM1 Glutathione S-transferase Mu 1	9606	12	9.54993	0.00163102
279	17.65	17.67	24.23	IPI:IPI00171391.1	Gene_Symbol=ALDH8A1 Isoform 1 of Aldehyde dehydrogenase family 8 member A1	9606	8	8.95365	0.0127701
57	41.25	41.27	51.82	IPI:IPI00219029.3	Gene_Symbol=GOT1 Aspartate aminotransferase, cytoplasmic	9606	36	8.70964	6.10535e-09
26	58.96	59.06	54.72	IPI:IPI00329331.6	Gene_Symbol=UGP2 Isoform 1 of UTP--glucose-1-phosphate uridylyltransferase	9606	49	8.3946	2.55691e-05
74	37.02	37.03	40.75	IPI:IPI00024990.6	Gene_Symbol=ALDH6A1 Methylmalonate-semialdehyde dehydrogenase [acylating], mitochondrial precursor	9606	31	8.01678	2.29585e-06
16	69.01	69.01	68.41	IPI:IPI00218407.6	Gene_Symbol=ALDOB Fructose-bisphosphate aldolase B	9606	90	7.94328	3.92797e-06
116	30.84	30.84	87.59	IPI:IPI00005038.1	Gene_Symbol=HRSP12 Ribonuclease UK114	9606	32	7.94328	0.00129289
256	18.8	18.88	27.65	IPI:IPI00031557.2	Gene_Symbol=CTH Isoform 1 of Cystathionine gamma-lyase	9606	11	7.44732	0.000691139
90	34.16	34.16	73.55	IPI:IPI00797249.1	Gene_Symbol=DCXR 26 kDa protein	9606	28	7.17794	3.43619e-05
973	5.54	6.27	16.13	IPI:IPI00793751.1	Gene_Symbol=MFAP4 Uncharacterized protein MFAP4	9606	6	5.7544	0.0328851
63	40.29	42.29	63.42	IPI:IPI00218899.5	Gene_Symbol=ADH4 Alcohol dehydrogenase 4	9606	32	5.64937	1.89591e-05
95	33.03	33.03	45.68	IPI:IPI00006934.1	Gene_Symbol=HAO1 Hydroxyacid oxidase 1	9606	21	5.59758	7.6029e-06
67	38.98	39	46.43	IPI:IPI00009367.1	Gene_Symbol=AGXT Serine--pyruvate aminotransferase	9606	48	5.39511	0.00126091
188	23.27	23.58	46.95	IPI:IPI00037448.3	Gene_Symbol=GRHPR Glyoxylate reductase/hydroxypyruvate reductase	9606	16	5.15229	0.000956014
447	12.03	12.04	32.55	IPI:IPI00028064.1	Gene_Symbol=CTSG Cathepsin G precursor	9606	10	5.10505	0.0123673
540	10.34	10.34	38.67	IPI:IPI00015972.1	Gene_Symbol=COX6C Cytochrome c oxidase polypeptide VIc precursor	9606	5	5.10505	0.00636339
14	69.64	69.64	66.28	IPI:IPI00554788.5	Gene_Symbol=KRT18 Keratin, type I cytoskeletal 18	9606	98	4.87528	1.6e-08
482	11.42	11.42	25.11	IPI:IPI00022391.1	Gene_Symbol=APCS Serum amyloid P-component precursor	9606	11	4.83059	0.025809
479	11.44	11.44	16.18	IPI:IPI00855794.1	Gene_Symbol=GGT5 gamma-glutamyltransferase 5 isoform a	9606	8	4.74242	0.0133198
357	14.54	14.84	21.77	IPI:IPI00217458.3	Gene_Symbol=GPT Alanine aminotransferase 1	9606	9	4.69894	0.000839935
62	40.36	40.36	56.74	IPI:IPI00218297.11	Gene_Symbol=HPD 4-hydroxyphenylpyruvate dioxygenase	9606	31	4.52898	6.17851e-06
486	11.4	11.4	30.17	IPI:IPI00215925.5	Gene_Symbol=GNMT Glycine N-methyltransferase	9606	7	4.52898	0.0148514
51	43.26	43.32	25.03	IPI:IPI00783313.2	Gene_Symbol=PYGL Glycogen phosphorylase, liver form	9606	27	4.48745	0.00460983
519	10.6	21.87	19.83	IPI:IPI00306959.10	Gene_Symbol=KRT7 Keratin, type II cytoskeletal 7	9606	12	4.28549	0.00272062
430	12.4	14.57	25.15	IPI:IPI00020955.1	Gene_Symbol=AKR1D1 3-oxo-5-beta-steroid 4-dehydrogenase	9606	7	4.20727	0.0444846
178	23.65	23.65	62.84	IPI:IPI00554521.2	Gene_Symbol=FTH1 Ferritin heavy chain	9606	30	4.16869	0.0204838
61	40.5	40.5	56.51	IPI:IPI00073772.5	Gene_Symbol=FBP1 Fructose-1,6-bisphosphatase 1	9606	32	4.13048	0.00083069
529	10.49	10.55	10.32	IPI:IPI00295777.6	Gene_Symbol=GPD1 Glycerol-3-phosphate dehydrogenase [NAD+], cytoplasmic	9606	4	4.05509	0.0359754
38	48.11	48.12	26.18	IPI:IPI00794900.1	Gene_Symbol=- 105 kDa protein	9606	25	4.01791	0.00360144
5	90.05	90.06	77.43	IPI:IPI00554648.3	Gene_Symbol=KRT8 Keratin, type II cytoskeletal 8	9606	89	3.59749	3.06864e-06
160	25.44	25.44	49.16	IPI:IPI00216293.6	Gene_Symbol=TST Thiosulfate sulfurtransferase	9606	27	3.53183	0.00462063
186	23.29	23.32	29.55	IPI:IPI00218976.1	Gene_Symbol=FTCD Isoform C of Formimidoyltransferase-cyclodeaminase	9606	12	3.46737	0.00368838
370	14.28	14.28	33.08	IPI:IPI00221091.9	Gene_Symbol=RPS15A 40S ribosomal protein S15a	9606	5	3.46737	0.020277
151	26.43	26.46	29.2	IPI:IPI00295741.4	Gene_Symbol=CTSB Cathepsin B precursor	9606	23	3.43558	0.00193851
158	25.8	25.9	39.9	IPI:IPI00300026.6	Gene_Symbol=SULT1A1 Sulfotransferase 1A1	9606	18	3.43558	0.0299028
914	6.01	6.05	7.407	IPI:IPI00874143.1	Gene_Symbol=GSTZ1 Uncharacterized protein GSTZ1 (Fragment)	9606	2	3.43558	0.035655
24	59.48	59.48	71.28	IPI:IPI00873829.1	Gene_Symbol=ACAA2 Uncharacterized protein ACAA2 (Fragment)	9606	62	3.37287	0.000207639
115	30.85	30.9	29.13	IPI:IPI00008485.1	Gene_Symbol=ACO1 Cytoplasmic aconitate hydratase	9606	24	3.37287	0.0060422
387	13.69	13.73	5.871	IPI:IPI00878798.1	Gene_Symbol=AGL amylo-1, 6-glucosidase, 4-alpha-glucanotransferase isoform 3	9606	6	3.25087	0.0288147
112	31.15	31.28	29.84	IPI:IPI00797038.1	Gene_Symbol=PCK2 mitochondrial phosphoenolpyruvate carboxykinase 2 isoform 1 precursor	9606	17	3.22107	0.00209726
1	183.12	183.12	57.24	IPI:IPI00889534.1	Gene_Symbol=CPS1 carbamoyl-phosphate synthetase 1 isoform a precursor	9606	191	3.19154	0.000168147
229	20.25	20.35	20.66	IPI:IPI00296635.5	Gene_Symbol=GBE1 1,4-alpha-glucan-branching enzyme	9606	12	3.19154	0.012905
238	19.77	19.78	41.39	IPI:IPI00293721.3	Gene_Symbol=AKR7A3 Aflatoxin B1 aldehyde reductase member 3	9606	19	3.19154	0.00721518
477	11.46	11.47	15.6	IPI:IPI00745906.2	Gene_Symbol=SUOX Sulfite oxidase, mitochondrial precursor	9606	8	3.16228	0.0471051
39	47.47	47.52	46.84	IPI:IPI00011229.1	Gene_Symbol=CTSD Cathepsin D precursor	9606	53	3.10456	0.000777066
254	18.94	19.1	44.93	IPI:IPI00402759.3	Gene_Symbol=GLYAT Isoform 1 of Glycine N-acyltransferase	9606	14	3.01995	0.0342673
58	40.65	42.74	47.2	IPI:IPI00006663.1	Gene_Symbol=ALDH2 Aldehyde dehydrogenase, mitochondrial precursor	9606	24	2.93765	0.0201467
35	52.46	52.46	50.68	IPI:IPI00844159.3	Gene_Symbol=PGM1 65 kDa protein	9606	49	2.91072	3.38294e-05
2	113.79	113.79	50.27	IPI:IPI00297646.4	Gene_Symbol=COL1A1 Collagen alpha-1(I) chain precursor	9606	116	2.88403	0.00380714
59	40.57	40.57	48	IPI:IPI00551024.4	Gene_Symbol=DAK Dihydroxyacetone kinase	9606	27	2.88403	0.00305984
235	20.1	20.12	47.81	IPI:IPI00165360.5	Gene_Symbol=MPST 3-mercaptopyruvate sulfurtransferase	9606	20	2.83139	0.00375083
310	16.45	16.53	8.949	IPI:IPI00291136.4	Gene_Symbol=COL6A1 Collagen alpha-1(VI) chain precursor	9606	9	2.83139	0.00940116
172	24.03	24.03	35.82	IPI:IPI00031131.4	Gene_Symbol=C20orf3 Adipocyte plasma membrane-associated protein	9606	15	2.72898	0.00544957
417	12.76	13.49	14.53	IPI:IPI00023673.1	Gene_Symbol=LGALS3BP Galectin-3-binding protein precursor	9606	10	2.70396	0.0470058
456	11.83	11.83	44.16	IPI:IPI00419266.1	Gene_Symbol=NDUFA6 NADH dehydrogenase (ubiquinone) 1 alpha subcomplex, 6, 14kDa	9606	7	2.63027	0.0488157
40	46.27	46.43	67.08	IPI:IPI00291560.4	Gene_Symbol=ARG1 Isoform 1 of Arginase-1	9606	37	2.60615	0.00901929
348	14.95	14.95	28.67	IPI:IPI00376206.3	Gene_Symbol=HSD17B13 Isoform 2 of 17-beta hydroxysteroid dehydrogenase 13 precursor	9606	8	2.60615	0.00754096
378	14.03	14.03	45.49	IPI:IPI00014439.4	Gene_Symbol=QDPR Dihydropteridine reductase	9606	11	2.60615	0.0400039
444	12.05	12.05	29.68	IPI:IPI00419903.3	Gene_Symbol=LOC554235 Putative L-aspartate dehydrogenase	9606	8	2.60615	0.0204286
50	43.87	43.87	61.17	IPI:IPI00453473.6	Gene_Symbol=HIST1H4I;HIST1H4H;HIST1H4B;HIST1H4A;HIST1H4K;HIST1H4E;HIST1H4D;HIST1H4J;HIST1H4C;HIST2H4A;HIST1H4F;HIST4H4;HIST1H4L;HIST2H4B Histone H4	9606	53	2.58226	0.0126829
19	68.3	73.53	67.38	IPI:IPI00418471.6	Gene_Symbol=VIM Vimentin	9606	62	2.55859	1.78555e-06
528	10.5	10.51	27.39	IPI:IPI00329742.2	Gene_Symbol=FAHD2A Fumarylacetoacetate hydrolase domain-containing protein 2A	9606	6	2.48886	0.0201874
273	17.87	18.2	12.48	IPI:IPI00236556.1	Gene_Symbol=MPO Isoform H7 of Myeloperoxidase precursor	9606	10	2.46604	0.030105
313	16.28	16.28	31.8	IPI:IPI00018272.3	Gene_Symbol=PNPO Pyridoxine-5'-phosphate oxidase	9606	13	2.42103	0.0114441
346	14.97	14.99	21.27	IPI:IPI00021772.1	Gene_Symbol=MAT1A S-adenosylmethionine synthetase isoform type-1	9606	8	2.42103	0.020066
118	30.72	30.72	94.78	IPI:IPI00008529.1	Gene_Symbol=RPLP2 60S acidic ribosomal protein P2	9606	37	2.37684	0.0385825
162	25.26	25.27	18.59	IPI:IPI00293088.5	Gene_Symbol=GAA Lysosomal alpha-glucosidase precursor	9606	18	2.37684	0.0229072
226	20.29	20.3	25.6	IPI:IPI00017819.1	Gene_Symbol=BAAT Bile acid-CoA:amino acid N-acyltransferase	9606	14	2.37684	0.000962847
141	27.63	27.63	39.95	IPI:IPI00009268.1	Gene_Symbol=ACY1 Aminoacylase-1	9606	19	2.35505	0.000221865
700	8.11	8.36	48.08	IPI:IPI00218568.7	Gene_Symbol=PCBD1 Pterin-4-alpha-carbinolamine dehydratase	9606	6	2.24905	0.00873067
8	82.6	82.7	64.34	IPI:IPI00016801.1	Gene_Symbol=GLUD1 Glutamate dehydrogenase 1, mitochondrial precursor	9606	86	2.22844	0.0139233
393	13.56	13.56	32.6	IPI:IPI00465256.4	Gene_Symbol=AK3 GTP:AMP phosphotransferase mitochondrial	9606	7	2.22844	0.0169121
174	24	24.02	66.43	IPI:IPI00216691.5	Gene_Symbol=PFN1 Profilin-1	9606	24	2.208	0.0230794
189	23.27	23.52	23.53	IPI:IPI00872103.1	Gene_Symbol=ASL 60 kDa protein	9606	15	2.208	0.0410518
398	13.38	13.39	39.81	IPI:IPI00783862.2	Gene_Symbol=BLVRB Flavin reductase	9606	12	2.208	0.0264075
135	28.68	28.79	26.14	IPI:IPI00026105.1	Gene_Symbol=SCP2 Isoform SCPx of Non-specific lipid-transfer protein	9606	20	2.18776	0.0135781
4	93.29	93.36	52.05	IPI:IPI00304962.3	Gene_Symbol=COL1A2 Collagen alpha-2(I) chain precursor	9606	83	2.1677	0.0344902
87	34.39	34.49	9.331	IPI:IPI00333541.6	Gene_Symbol=FLNA Filamin-A	9606	16	2.12814	0.00305957
49	44.06	44.08	53.69	IPI:IPI00004101.4	Gene_Symbol=BHMT Betaine--homocysteine S-methyltransferase 1	9606	39	2.10863	0.000778325
119	30.71	30.72	56.13	IPI:IPI00012828.3	Gene_Symbol=ACAA1 3-ketoacyl-CoA thiolase, peroxisomal precursor	9606	20	2.05116	0.0412209
291	17.32	18.31	29.15	IPI:IPI00872780.1	Gene_Symbol=ANXA4 Annexin A4	9606	14	2.05116	0.00904378
52	43.13	43.13	78.07	IPI:IPI00219446.5	Gene_Symbol=PEBP1 Phosphatidylethanolamine-binding protein 1	9606	54	2.01372	0.0232633
129	29.42	29.42	40.17	IPI:IPI00556451.2	Gene_Symbol=ETFB Isoform 2 of Electron transfer flavoprotein subunit beta	9606	19	2.01372	0.00267676
44	45.05	51.23	42.11	IPI:IPI00003865.1	Gene_Symbol=HSPA8 Isoform 1 of Heat shock cognate 71 kDa protein	9606	33	0.469894	0.0093977
213	21.3	21.31	12.51	IPI:IPI00221224.6	Gene_Symbol=ANPEP Aminopeptidase N	9606	11	0.461318	0.0039436
125	29.79	29.82	20.22	IPI:IPI00140420.4	Gene_Symbol=SND1 Staphylococcal nuclease domain-containing protein 1	9606	15	0.448745	0.00126101
198	22.77	22.81	13.05	IPI:IPI00021885.1	Gene_Symbol=FGA Isoform 1 of Fibrinogen alpha chain precursor	9606	13	0.432514	0.00349223
42	45.81	45.85	21.04	IPI:IPI00889723.1	Gene_Symbol=C4A complement component 4A preproprotein	9606	23	0.428549	0.0094007
109	31.3	31.3	26.01	IPI:IPI00025874.2	Gene_Symbol=RPN1 Dolichyl-diphosphooligosaccharide--protein glycosyltransferase 67 kDa subunit precursor	9606	17	0.420727	0.000212261
318	16.2	17.11	32.63	IPI:IPI00855973.1	Gene_Symbol=VDAC2 36 kDa protein	9606	13	0.420727	0.0266231
105	31.62	31.63	21.32	IPI:IPI00000877.1	Gene_Symbol=HYOU1 Hypoxia up-regulated protein 1 precursor	9606	16	0.413047	0.00481793
211	21.64	21.64	41.34	IPI:IPI00292657.3	Gene_Symbol=LTB4DH NADP-dependent leukotriene B4 12-hydroxydehydrogenase	9606	14	0.405509	0.00616765
54	42.05	42.09	17.98	IPI:IPI00783987.2	Gene_Symbol=C3 Complement C3 precursor (Fragment)	9606	24	0.401791	6.25676e-05
99	32.58	44.1	42.75	IPI:IPI00845339.1	Gene_Symbol=HSPA1A;HSPA1B heat shock 70kDa protein 1A	9606	25	0.398107	0.00589683
193	23.02	23.05	32.1	IPI:IPI00877703.1	Gene_Symbol=FGG 52 kDa protein	9606	11	0.390841	0.0127301
228	20.29	20.29	29.63	IPI:IPI00000494.6	Gene_Symbol=RPL5 60S ribosomal protein L5	9606	14	0.390841	0.00829343
3	113.08	113.08	66.01	IPI:IPI00745872.2	Gene_Symbol=ALB Isoform 1 of Serum albumin precursor	9606	110	0.37325	3.61204e-07
524	10.51	11.96	1.534	IPI:IPI00022229.1	Gene_Symbol=APOB Apolipoprotein B-100 precursor	9606	5	0.353183	0.045968
170	24.15	24.15	34.03	IPI:IPI00792191.1	Gene_Symbol=GATM Glycine amidinotransferase (L-arginine:glycine amidinotransferase) variant	9606	19	0.343558	0.000171164
110	31.29	31.29	58.75	IPI:IPI00020956.1	Gene_Symbol=HDGF Hepatoma-derived growth factor	9606	18	0.331131	0.000810801
93	33.5	33.5	56.51	IPI:IPI00291006.1	Gene_Symbol=MDH2 Malate dehydrogenase, mitochondrial precursor	9606	22	0.328095	0.00157777
114	30.97	31.92	28.57	IPI:IPI00007765.5	Gene_Symbol=HSPA9 Stress-70 protein, mitochondrial precursor	9606	15	0.325087	7.56716e-06
34	52.53	52.53	46.85	IPI:IPI00022463.1	Gene_Symbol=TF Serotransferrin precursor	9606	33	0.322107	2.18694e-07
97	33	33.02	42.11	IPI:IPI00553177.1	Gene_Symbol=SERPINA1 Isoform 1 of Alpha-1-antitrypsin precursor	9606	27	0.322107	9.76163e-05
47	44.77	44.77	13.73	IPI:IPI00414283.5	Gene_Symbol=FN1 fibronectin 1 isoform 4 preproprotein	9606	23	0.319154	4.11903e-05
394	13.51	13.52	16.48	IPI:IPI00000875.6	Gene_Symbol=EEF1G Elongation factor 1-gamma	9606	7	0.319154	0.0195012
32	54.58	54.58	34.74	IPI:IPI00027230.3	Gene_Symbol=HSP90B1 Endoplasmin precursor	9606	41	0.310456	1.56347e-05
155	26.06	26.1	28.57	IPI:IPI00003918.6	Gene_Symbol=RPL4 60S ribosomal protein L4	9606	14	0.30761	0.0287234
426	12.53	12.54	14.8	IPI:IPI00101405.1	Gene_Symbol=FDPS Farnesyl diphosphate synthase	9606	8	0.301995	0.0139968
167	24.34	24.35	44.98	IPI:IPI00479722.2	Gene_Symbol=PSME1 Proteasome activator complex subunit 1	9606	16	0.296483	0.0101046
7	83.95	83.95	74.21	IPI:IPI00010796.1	Gene_Symbol=P4HB Protein disulfide-isomerase precursor	9606	66	0.280543	3.5122e-08
70	38	38.02	20.14	IPI:IPI00382470.3	Gene_Symbol=HSP90AA1 heat shock protein 90kDa alpha (cytosolic), class A member 1 isoform 1	9606	23	0.280543	0.00182706
98	32.86	32.86	33.23	IPI:IPI00788802.1	Gene_Symbol=TKT Transketolase variant (Fragment)	9606	22	0.270396	5.13775e-07
148	26.83	26.84	36.64	IPI:IPI00031420.3	Gene_Symbol=UGDH UDP-glucose 6-dehydrogenase	9606	18	0.265461	2.13272e-05
184	23.31	23.34	17.13	IPI:IPI00186290.6	Gene_Symbol=EEF2 Elongation factor 2	9606	12	0.265461	0.00162837
130	29.15	29.15	32.05	IPI:IPI00744692.1	Gene_Symbol=TALDO1 Transaldolase	9606	14	0.263027	0.000136359
322	16.11	16.22	24.03	IPI:IPI00298497.3	Gene_Symbol=FGB Fibrinogen beta chain precursor	9606	10	0.260615	0.0454524
41	46.22	48.61	52.08	IPI:IPI00025252.1	Gene_Symbol=PDIA3 Protein disulfide-isomerase A3 precursor	9606	33	0.237684	2.03769e-06
185	23.3	23.99	44.62	IPI:IPI00105407.1	Gene_Symbol=AKR1B10 Aldo-keto reductase family 1 member B10	9606	10	0.233346	5.35168e-05
18	68.83	68.83	49.01	IPI:IPI00003362.2	Gene_Symbol=HSPA5 HSPA5 protein	9606	48	0.231206	4.05246e-09
386	13.7	14.71	23.39	IPI:IPI00794875.1	Gene_Symbol=PA2G4 41 kDa protein	9606	7	0.210863	0.0120216
556	10.13	10.15	7.702	IPI:IPI00018953.1	Gene_Symbol=DPP4 Dipeptidyl peptidase 4	9606	5	0.20893	0.00582169
15	69.16	69.26	69.11	IPI:IPI00784154.1	Gene_Symbol=HSPD1 60 kDa heat shock protein, mitochondrial precursor	9606	61	0.203236	0.00500635
194	22.95	22.96	38.8	IPI:IPI00021842.1	Gene_Symbol=APOE Apolipoprotein E precursor	9606	12	0.194089	0.000562614
36	49.96	52.37	47.44	IPI:IPI00009904.1	Gene_Symbol=PDIA4 Protein disulfide-isomerase A4 precursor	9606	31	0.187068	3.12201e-08
350	14.92	37.65	26.8	IPI:IPI00414676.6	Gene_Symbol=HSP90AB1 Heat shock protein HSP 90-beta	9606	22	0.185353	0.00324119
30	55.31	55.33	52.97	IPI:IPI00009896.1	Gene_Symbol=EPHX1 Epoxide hydrolase 1	9606	50	0.157036	2.58823e-07
6	88.48	88.48	67.25	IPI:IPI00607801.2	Gene_Symbol=CES1 Isoform 2 of Liver carboxylesterase 1 precursor	9606	104	0.108643	9.20169e-10
258	18.55	18.59	37.05	IPI:IPI00179473.9	Gene_Symbol=SQSTM1 Isoform 1 of Sequestosome-1	9606	14	0.102802	0.000169575

## Sheet: DP-(116-115)
					Supplementary Table S2
N	Unused	Total	%Cov(95)	Accession	Name	Species	Peptides(95%)	116:115	PVal 116:115
6	88.48	88.48	67.25	IPI:IPI00607801.2	Gene_Symbol=CES1 Isoform 2 of Liver carboxylesterase 1 precursor	9606	104	11.1686	3.2367e-11
28	56.3	57.02	50.59	IPI:IPI00008934.1	Gene_Symbol=HMGCS2 Hydroxymethylglutaryl-CoA synthase, mitochondrial precursor	9606	38	8.16582	4.47308e-07
307	16.5	18.5	19.23	IPI:IPI00873817.1	Gene_Symbol=ALDH9A1 4-trimethylaminobutyraldehyde dehydrogenase	9606	9	5.39511	0.0169141
291	17.32	18.31	29.15	IPI:IPI00872780.1	Gene_Symbol=ANXA4 Annexin A4	9606	14	4.83059	0.00596199
73	37.42	37.42	41.74	IPI:IPI00221234.7	Gene_Symbol=ALDH7A1 aldehyde dehydrogenase 7 family, member A1	9606	25	4.2462	0.000432321
179	23.6	29.25	41.71	IPI:IPI00218474.5	Gene_Symbol=ENO3 Beta-enolase	9606	19	3.94457	0.00201783
36	49.96	52.37	47.44	IPI:IPI00009904.1	Gene_Symbol=PDIA4 Protein disulfide-isomerase A4 precursor	9606	31	3.90841	7.21419e-06
87	34.39	34.49	9.331	IPI:IPI00333541.6	Gene_Symbol=FLNA Filamin-A	9606	16	3.83707	0.00062003
167	24.34	24.35	44.98	IPI:IPI00479722.2	Gene_Symbol=PSME1 Proteasome activator complex subunit 1	9606	16	3.83707	0.000668609
30	55.31	55.33	52.97	IPI:IPI00009896.1	Gene_Symbol=EPHX1 Epoxide hydrolase 1	9606	50	3.80189	7.79239e-05
11	71.99	71.99	64.9	IPI:IPI00465436.4	Gene_Symbol=CAT Catalase	9606	67	3.7325	0.00012639
211	21.64	21.64	41.34	IPI:IPI00292657.3	Gene_Symbol=LTB4DH NADP-dependent leukotriene B4 12-hydroxydehydrogenase	9606	14	3.63078	0.000446314
548	10.21	10.21	13.32	IPI:IPI00215952.4	Gene_Symbol=ENTPD5 Ectonucleoside triphosphate diphosphohydrolase 5 precursor	9606	5	3.59749	0.0106234
37	49.61	64.81	42.7	IPI:IPI00220327.3	Gene_Symbol=KRT1 Keratin, type II cytoskeletal 1	9606	46	3.49945	4.56213e-06
107	31.44	32.55	39.17	IPI:IPI00019359.3	Gene_Symbol=KRT9 Keratin, type I cytoskeletal 9	9606	26	3.40408	0.000565584
41	46.22	48.61	52.08	IPI:IPI00025252.1	Gene_Symbol=PDIA3 Protein disulfide-isomerase A3 precursor	9606	33	3.40408	2.73224e-05
216	21	21.03	16.78	IPI:IPI00296645.3	Gene_Symbol=MTTP Microsomal triglyceride transfer protein large subunit precursor	9606	11	3.37287	0.00192797
69	38.16	40.18	39.63	IPI:IPI00009865.2	Gene_Symbol=KRT10 Keratin, type I cytoskeletal 10	9606	29	3.28095	6.60334e-06
7	83.95	83.95	74.21	IPI:IPI00010796.1	Gene_Symbol=P4HB Protein disulfide-isomerase precursor	9606	66	3.28095	1.36229e-09
170	24.15	24.15	34.03	IPI:IPI00792191.1	Gene_Symbol=GATM Glycine amidinotransferase (L-arginine:glycine amidinotransferase) variant	9606	19	3.25087	6.34281e-05
222	20.68	20.68	35.88	IPI:IPI00024623.3	Gene_Symbol=ACADSB Short/branched chain specific acyl-CoA dehydrogenase, mitochondrial precursor	9606	11	2.96483	0.0483178
79	35.82	35.84	59.55	IPI:IPI00021841.1	Gene_Symbol=APOA1 Apolipoprotein A-I precursor	9606	24	2.88403	0.000869413
32	54.58	54.58	34.74	IPI:IPI00027230.3	Gene_Symbol=HSP90B1 Endoplasmin precursor	9606	41	2.83139	1.75043e-08
219	20.84	20.91	34.91	IPI:IPI00220668.1	Gene_Symbol=SHMT1 Isoform 2 of Serine hydroxymethyltransferase, cytosolic	9606	14	2.80543	0.00102081
18	68.83	68.83	49.01	IPI:IPI00003362.2	Gene_Symbol=HSPA5 HSPA5 protein	9606	48	2.77971	3.11487e-06
34	52.53	52.53	46.85	IPI:IPI00022463.1	Gene_Symbol=TF Serotransferrin precursor	9606	33	2.75423	9.48301e-06
290	17.35	17.51	26.67	IPI:IPI00872668.2	Gene_Symbol=NIT2 33 kDa protein	9606	8	2.70396	0.027465
267	18.07	18.17	25.1	IPI:IPI00007219.1	Gene_Symbol=CYP2C9 Cytochrome P450 2C9	9606	11	2.65461	0.0027858
147	26.86	26.87	31.64	IPI:IPI00027223.2	Gene_Symbol=IDH1 Isocitrate dehydrogenase [NADP] cytoplasmic	9606	17	2.63027	0.000258578
103	32.18	32.18	61.73	IPI:IPI00295386.7	Gene_Symbol=CBR1 Carbonyl reductase [NADPH] 1	9606	25	2.55859	0.0215286
124	29.91	29.92	50.69	IPI:IPI00024993.4	Gene_Symbol=ECHS1 Enoyl-CoA hydratase, mitochondrial precursor	9606	21	2.53513	0.00189376
242	19.56	19.57	42.26	IPI:IPI00746205.1	Gene_Symbol=PSME2 proteasome activator subunit 2	9606	12	2.48886	0.0161071
83	35.31	35.31	58.75	IPI:IPI00020599.1	Gene_Symbol=CALR Calreticulin precursor	9606	30	2.46604	1.39369e-05
45	44.88	44.88	47.85	IPI:IPI00745729.2	Gene_Symbol=SELENBP1 54 kDa protein	9606	31	2.44343	5.8532e-06
123	29.92	29.93	49.02	IPI:IPI00216057.5	Gene_Symbol=SORD Sorbitol dehydrogenase	9606	25	2.42103	0.00957417
1045	4.7	6.77	4.906	IPI:IPI00872998.2	Gene_Symbol=UGT2B15 cDNA FLJ75237, highly similar to Human UDP glucuronosyltransferase (UGT2B15) mRNA	9606	3	2.39883	0.0310188
84	35.02	35.06	32.5	IPI:IPI00031522.2	Gene_Symbol=HADHA Trifunctional enzyme subunit alpha, mitochondrial precursor	9606	22	2.37684	5.59958e-05
33	53.47	53.48	67.92	IPI:IPI00030363.1	Gene_Symbol=ACAT1 Acetyl-CoA acetyltransferase, mitochondrial precursor	9606	45	2.37684	0.00134771
382	13.96	13.97	27.84	IPI:IPI00550239.4	Gene_Symbol=H1F0 Histone H1.0	9606	8	2.33346	0.0454868
177	23.69	23.69	40.31	IPI:IPI00220271.3	Gene_Symbol=AKR1A1 Alcohol dehydrogenase	9606	12	2.33346	0.0110628
121	30.31	30.42	32.38	IPI:IPI00641737.1	Gene_Symbol=HP Haptoglobin precursor	9606	19	2.31206	0.00263421
157	25.85	25.85	27.26	IPI:IPI00873334.1	Gene_Symbol=SLC25A13 Calcium-binding mitochondrial carrier protein Aralar2	9606	13	2.29087	0.00601868
150	26.59	26.65	12.63	IPI:IPI00872655.1	Gene_Symbol=AOX1 aldehyde oxidase 1	9606	13	2.29087	0.00286493
648	8.88	9.08	7.239	IPI:IPI00295388.2	Gene_Symbol=GLDC 115 kDa protein	9606	5	2.26987	0.040998
196	22.91	22.92	18.77	IPI:IPI00012728.1	Gene_Symbol=ACSL1 Isoform 1 of Long-chain-fatty-acid--CoA ligase 1	9606	13	2.26987	0.000355533
759	7.61	7.63	7.391	IPI:IPI00016827.1	Gene_Symbol=SLC27A5 Bile acyl-CoA synthetase	9606	3	2.22844	0.0426931
200	22.63	32.51	35.5	IPI:IPI00021304.1	Gene_Symbol=KRT2 Keratin, type II cytoskeletal 2 epidermal	9606	19	2.208	0.014652
498	11.09	11.09	20.89	IPI:IPI00029046.1	Gene_Symbol=KIAA0152 Uncharacterized protein KIAA0152 precursor	9606	5	2.12814	0.0496198
113	31.14	31.14	33.54	IPI:IPI00022793.5	Gene_Symbol=HADHB Trifunctional enzyme subunit beta, mitochondrial precursor	9606	19	2.12814	0.000414968
215	21.06	21.1	55.6	IPI:IPI00218988.4	Gene_Symbol=AK2 Isoform 2 of Adenylate kinase isoenzyme 2, mitochondrial	9606	14	2.07014	0.0490646
351	14.83	20.55	16.32	IPI:IPI00008483.1	Gene_Symbol=MAOA Amine oxidase [flavin-containing] A	9606	10	2.05116	0.0367298
692	8.23	8.44	3.802	IPI:IPI00009342.1	Gene_Symbol=IQGAP1 Ras GTPase-activating-like protein IQGAP1	9606	4	0.49204	0.0391648
300	16.8	17.51	28.32	IPI:IPI00218918.5	Gene_Symbol=ANXA1 Annexin A1	9606	8	0.49204	0.0394514
57	41.25	41.27	51.82	IPI:IPI00219029.3	Gene_Symbol=GOT1 Aspartate aminotransferase, cytoplasmic	9606	36	0.465586	0.000105508
250	19.07	19.07	49.55	IPI:IPI00647915.1	Gene_Symbol=TAGLN2 24 kDa protein	9606	12	0.461318	0.0240822
782	7.27	7.28	10.22	IPI:IPI00418446.4	Gene_Symbol=ASAH1 N-acylsphingosine amidohydrolase 1 isoform b	9606	3	0.457088	0.0489577
210	21.73	21.79	27.73	IPI:IPI00418169.3	Gene_Symbol=ANXA2 annexin A2 isoform 1	9606	9	0.416869	0.000715571
202	22.37	25.16	35.41	IPI:IPI00796333.1	Gene_Symbol=ALDOA 45 kDa protein	9606	15	0.401791	0.00735634
264	18.22	18.22	63.58	IPI:IPI00789605.1	Gene_Symbol=MYL6;MYL6B Isoform Smooth muscle of Myosin light polypeptide 6	9606	14	0.390841	0.00627703
198	22.77	22.81	13.05	IPI:IPI00021885.1	Gene_Symbol=FGA Isoform 1 of Fibrinogen alpha chain precursor	9606	13	0.387258	0.046549
165	24.44	24.44	48.68	IPI:IPI00013296.3	Gene_Symbol=RPS18;LOC100130553 40S ribosomal protein S18	9606	15	0.387258	0.00112434
531	10.45	10.45	44.74	IPI:IPI00027462.1	Gene_Symbol=S100A9 Protein S100-A9	9606	15	0.380189	0.0181678
310	16.45	16.53	8.949	IPI:IPI00291136.4	Gene_Symbol=COL6A1 Collagen alpha-1(VI) chain precursor	9606	9	0.366438	0.0153987
271	17.96	18.11	31.77	IPI:IPI00031691.1	Gene_Symbol=RPL9 60S ribosomal protein L9	9606	9	0.359749	0.0354784
248	19.2	19.27	28.23	IPI:IPI00010779.4	Gene_Symbol=TPM4 Isoform 1 of Tropomyosin alpha-4 chain	9606	9	0.356451	0.0190695
56	41.97	41.97	99.33	IPI:IPI00075248.11	Gene_Symbol=CALM1;CALM3;CALM2 Calmodulin	9606	77	0.353183	0.0187678
4	93.29	93.36	52.05	IPI:IPI00304962.3	Gene_Symbol=COL1A2 Collagen alpha-2(I) chain precursor	9606	83	0.343558	0.0188556
152	26.23	26.34	69.05	IPI:IPI00303133.8	Gene_Symbol=HIST1H2BH Histone H2B type 1-H	9606	45	0.337287	0.0149799
618	9.39	9.42	4.612	IPI:IPI00304840.4	Gene_Symbol=COL6A2 Isoform 2C2 of Collagen alpha-2(VI) chain precursor	9606	3	0.331131	0.0192805
674	8.45	8.45	5.505	IPI:IPI00001466.2	Gene_Symbol=EML4 Echinoderm microtubule-associated protein-like 4	9606	4	0.313329	0.0157285
438	12.18	12.24	17.57	IPI:IPI00010133.3	Gene_Symbol=CORO1A Coronin-1A	9606	6	0.296483	0.0435208
19	68.3	73.53	67.38	IPI:IPI00418471.6	Gene_Symbol=VIM Vimentin	9606	62	0.296483	6.86092e-08
91	34.14	34.16	5.716	IPI:IPI00024284.4	Gene_Symbol=HSPG2 Basement membrane-specific heparan sulfate proteoglycan core protein precursor	9606	16	0.283139	0.00682709
2	113.79	113.79	50.27	IPI:IPI00297646.4	Gene_Symbol=COL1A1 Collagen alpha-1(I) chain precursor	9606	116	0.272898	0.00131574
63	40.29	42.29	63.42	IPI:IPI00218899.5	Gene_Symbol=ADH4 Alcohol dehydrogenase 4	9606	32	0.267917	1.39711e-05
277	17.73	17.76	33.73	IPI:IPI00020986.2	Gene_Symbol=LUM Lumican precursor	9606	10	0.265461	0.00032753
447	12.03	12.04	32.55	IPI:IPI00028064.1	Gene_Symbol=CTSG Cathepsin G precursor	9606	10	0.251189	0.018146
529	10.49	10.55	10.32	IPI:IPI00295777.6	Gene_Symbol=GPD1 Glycerol-3-phosphate dehydrogenase [NAD+], cytoplasmic	9606	4	0.251189	0.0254917
519	10.6	21.87	19.83	IPI:IPI00306959.10	Gene_Symbol=KRT7 Keratin, type II cytoskeletal 7	9606	12	0.246604	0.00337086
355	14.74	14.74	47.25	IPI:IPI00218831.4	Gene_Symbol=GSTM1 Glutathione S-transferase Mu 1	9606	12	0.205116	0.0267594
273	17.87	18.2	12.48	IPI:IPI00236556.1	Gene_Symbol=MPO Isoform H7 of Myeloperoxidase precursor	9606	10	0.205116	0.00486266
303	16.7	21.81	29.25	IPI:IPI00479145.2	Gene_Symbol=KRT19 Keratin, type I cytoskeletal 19	9606	11	0.197697	0.00111
385	13.7	44.03	57.18	IPI:IPI00025416.3	Gene_Symbol=ACTG2 Actin, gamma-enteric smooth muscle	9606	60	0.183654	0.016067
419	12.72	12.81	10.61	IPI:IPI00026314.1	Gene_Symbol=GSN Isoform 1 of Gelsolin precursor	9606	7	0.180302	0.011924
607	9.53	9.53	35.94	IPI:IPI00011302.1	Gene_Symbol=CD59 CD59 glycoprotein precursor	9606	6	0.177011	0.0376938
368	14.31	14.31	25.92	IPI:IPI00020987.1	Gene_Symbol=PRELP Prolargin precursor	9606	9	0.161436	0.00350038
597	9.59	9.59	8.501	IPI:IPI00871774.1	Gene_Symbol=FBLN5 Uncharacterized protein FBLN5 (Fragment)	9606	4	0.158489	0.0340736
328	15.81	15.81	39.8	IPI:IPI00216138.6	Gene_Symbol=TAGLN Transgelin	9606	9	0.15417	0.000229604
482	11.42	11.42	25.11	IPI:IPI00022391.1	Gene_Symbol=APCS Serum amyloid P-component precursor	9606	11	0.110662	0.0213472
50	43.87	43.87	61.17	IPI:IPI00453473.6	Gene_Symbol=HIST1H4I;HIST1H4H;HIST1H4B;HIST1H4A;HIST1H4K;HIST1H4E;HIST1H4D;HIST1H4J;HIST1H4C;HIST2H4A;HIST1H4F;HIST4H4;HIST1H4L;HIST2H4B Histone H4	9606	53	0.047863	0.00111073
973	5.54	6.27	16.13	IPI:IPI00793751.1	Gene_Symbol=MFAP4 Uncharacterized protein MFAP4	9606	6	0.0334195	0.0123983

## Sheet: 116-115-117
N	Unused	Total	%Cov(95)	Accession	Name	Species	Peptides(95%)	115:117	PVal 115:117	116:115	PVal 116:115
18	68.83	68.83	49.01	IPI:IPI00003362.2	Gene_Symbol=HSPA5 HSPA5 protein	9606	48	0.231206	4.05246e-09	2.77971	3.11487e-06
30	55.31	55.33	52.97	IPI:IPI00009896.1	Gene_Symbol=EPHX1 Epoxide hydrolase 1	9606	50	0.157036	2.58823e-07	3.80189	7.79239e-05
36	49.96	52.37	47.44	IPI:IPI00009904.1	Gene_Symbol=PDIA4 Protein disulfide-isomerase A4 precursor	9606	31	0.187068	3.12201e-08	3.90841	7.21419e-06
7	83.95	83.95	74.21	IPI:IPI00010796.1	Gene_Symbol=P4HB Protein disulfide-isomerase precursor	9606	66	0.280543	3.5122e-08	3.28095	1.36229e-09
198	22.77	22.81	13.05	IPI:IPI00021885.1	Gene_Symbol=FGA Isoform 1 of Fibrinogen alpha chain precursor	9606	13	0.432514	0.00349223	0.387258	0.046549
482	11.42	11.42	25.11	IPI:IPI00022391.1	Gene_Symbol=APCS Serum amyloid P-component precursor	9606	11	4.83059	0.025809	0.110662	0.0213472
34	52.53	52.53	46.85	IPI:IPI00022463.1	Gene_Symbol=TF Serotransferrin precursor	9606	33	0.322107	2.18694e-07	2.75423	9.48301e-06
41	46.22	48.61	52.08	IPI:IPI00025252.1	Gene_Symbol=PDIA3 Protein disulfide-isomerase A3 precursor	9606	33	0.237684	2.03769e-06	3.40408	2.73224e-05
32	54.58	54.58	34.74	IPI:IPI00027230.3	Gene_Symbol=HSP90B1 Endoplasmin precursor	9606	41	0.310456	1.56347e-05	2.83139	1.75043e-08
447	12.03	12.04	32.55	IPI:IPI00028064.1	Gene_Symbol=CTSG Cathepsin G precursor	9606	10	5.10505	0.0123673	0.251189	0.018146
56	41.97	41.97	99.33	IPI:IPI00075248.11	Gene_Symbol=CALM1;CALM3;CALM2 Calmodulin	9606	77	13.5519	0.00313341	0.353183	0.0187678
355	14.74	14.74	47.25	IPI:IPI00218831.4	Gene_Symbol=GSTM1 Glutathione S-transferase Mu 1	9606	12	9.54993	0.00163102	0.205116	0.0267594
63	40.29	42.29	63.42	IPI:IPI00218899.5	Gene_Symbol=ADH4 Alcohol dehydrogenase 4	9606	32	5.64937	1.89591e-05	0.267917	1.39711e-05
57	41.25	41.27	51.82	IPI:IPI00219029.3	Gene_Symbol=GOT1 Aspartate aminotransferase, cytoplasmic	9606	36	8.70964	6.10535e-09	0.465586	0.000105508
273	17.87	18.2	12.48	IPI:IPI00236556.1	Gene_Symbol=MPO Isoform H7 of Myeloperoxidase precursor	9606	10	2.46604	0.030105	0.205116	0.00486266
310	16.45	16.53	8.949	IPI:IPI00291136.4	Gene_Symbol=COL6A1 Collagen alpha-1(VI) chain precursor	9606	9	2.83139	0.00940116	0.366438	0.0153987
211	21.64	21.64	41.34	IPI:IPI00292657.3	Gene_Symbol=LTB4DH NADP-dependent leukotriene B4 12-hydroxydehydrogenase	9606	14	0.405509	0.00616765	3.63078	0.000446314
529	10.49	10.55	10.32	IPI:IPI00295777.6	Gene_Symbol=GPD1 Glycerol-3-phosphate dehydrogenase [NAD+], cytoplasmic	9606	4	4.05509	0.0359754	0.251189	0.0254917
2	113.79	113.79	50.27	IPI:IPI00297646.4	Gene_Symbol=COL1A1 Collagen alpha-1(I) chain precursor	9606	116	2.88403	0.00380714	0.272898	0.00131574
4	93.29	93.36	52.05	IPI:IPI00304962.3	Gene_Symbol=COL1A2 Collagen alpha-2(I) chain precursor	9606	83	2.1677	0.0344902	0.343558	0.0188556
519	10.6	21.87	19.83	IPI:IPI00306959.10	Gene_Symbol=KRT7 Keratin, type II cytoskeletal 7	9606	12	4.28549	0.00272062	0.246604	0.00337086
87	34.39	34.49	9.331	IPI:IPI00333541.6	Gene_Symbol=FLNA Filamin-A	9606	16	2.12814	0.00305957	3.83707	0.00062003
19	68.3	73.53	67.38	IPI:IPI00418471.6	Gene_Symbol=VIM Vimentin	9606	62	2.55859	1.78555e-06	0.296483	6.86092e-08
50	43.87	43.87	61.17	IPI:IPI00453473.6	Gene_Symbol=HIST1H4I;HIST1H4H;HIST1H4B;HIST1H4A;HIST1H4K;HIST1H4E;HIST1H4D;HIST1H4J;HIST1H4C;HIST2H4A;HIST1H4F;HIST4H4;HIST1H4L;HIST2H4B Histone H4	9606	53	2.58226	0.0126829	0.047863	0.00111073
303	16.7	21.81	29.25	IPI:IPI00479145.2	Gene_Symbol=KRT19 Keratin, type I cytoskeletal 19	9606	11	18.0302	0.000534088	0.197697	0.00111
167	24.34	24.35	44.98	IPI:IPI00479722.2	Gene_Symbol=PSME1 Proteasome activator complex subunit 1	9606	16	0.296483	0.0101046	3.83707	0.000668609
6	88.48	88.48	67.25	IPI:IPI00607801.2	Gene_Symbol=CES1 Isoform 2 of Liver carboxylesterase 1 precursor	9606	104	0.108643	9.20169e-10	11.1686	3.2367e-11
170	24.15	24.15	34.03	IPI:IPI00792191.1	Gene_Symbol=GATM Glycine amidinotransferase (L-arginine:glycine amidinotransferase) variant	9606	19	0.343558	0.000171164	3.25087	6.34281e-05
973	5.54	6.27	16.13	IPI:IPI00793751.1	Gene_Symbol=MFAP4 Uncharacterized protein MFAP4	9606	6	5.7544	0.0328851	0.0334195	0.0123983
291	17.32	18.31	29.15	IPI:IPI00872780.1	Gene_Symbol=ANXA4 Annexin A4	9606	14	2.05116	0.00904378	4.83059	0.00596199
