# Supplementary material for: Quantitative proteomic analysis for novel biomarkers of buccal squamous cell carcinoma arising in background of oral submucous fibrosis
Source: BMC Cancer. 2016 Aug 2;16:584. doi: 10.1186/s12885-016-2650-1 (PMC4971621; doi:10.1186/s12885-016-2650-1)
Supplement: Additional file 3: Table S3. — KEGG pathway analysis was done for 30 differential proteins from BSCC to OSF to NBM. There are 2 excel files in the supplement table S3. No. 1 is “pathway indexe by Pathway_kegg”, which presents 32 pathways in total 30 proteins and the pathway of Systemic lupus erythematosus contains the most proteins. No. 2 is “pathway indexe by Symbol”, which presents ADH4 contains the most pathways. (XLS 22 kb) [file 12885_2016_2650_MOESM3_ESM.xls]

## Sheet: pathwayIndexByPathway_kegg
Pathway	Count	p-Value	q-Value	Gene	Input Symbol
Systemic lupus erythematosus	15	7.18284e-29	7.18284e-29	CTSG;HIST2H4A;HIST1H4B;HIST1H4I;HIST1H4F;HIST1H4K;HIST4H4;HIST1H4E;HIST1H4D;HIST1H4C;HIST1H4L;HIST1H4J;HIST2H4B;HIST1H4H;HIST1H4A	P08311;P62805;P62805;P62805;P62805;P62805;P62805;P62805;P62805;P62805;P62805;P62805;P62805;P62805;P62805
Antigen processing and presentation	3	4.83259e-05	1.01624e-05	HSPA5;PDIA3;PSME1	P11021;P30101;Q6FHU3
Arginine and proline metabolism	2	0.000372025	5.72347e-05	GOT1;GATM	P17174;P50440
Focal adhesion	3	0.000565605	8.08007e-05	COL1A2;FLNA;COL6A1	P08123;Q60FE5;Q8TBN2
Tyrosine metabolism	2	0.000634888	8.46517e-05	ADH4;GOT1	P08319;P17174
Metabolism of xenobiotics by cytochrome P450	2	0.00140235	0.000147616	ADH4;GSTM1	P08319;P09488
Drug metabolism - cytochrome P450	2	0.00148276	0.000148276	ADH4;GSTM1	P08319;P09488
ECM-receptor interaction	2	0.00201033	0.00019146	COL1A2;COL6A1	P08123;Q8TBN2
Alkaloid biosynthesis I	1	0.00470654	0.000362042	GOT1	P17174
Alkaloid biosynthesis II	1	0.00705173	0.000443855	CES1	P23141
Phenylalanine, tyrosine and tryptophan biosynthesis	1	0.00783226	0.000454044	GOT1	P17174
1- and 2-Methylnaphthalene degradation	1	0.0101703	0.000490134	ADH4	P08319
3-Chloroacrylic acid degradation	1	0.0101703	0.000490134	ADH4	P08319
Cysteine metabolism	1	0.0101703	0.000490134	GOT1	P17174
Renin-angiotensin system	1	0.0132793	0.000553305	CTSG	P08311
Phenylalanine metabolism	1	0.0171523	0.000659703	GOT1	P17174
Glutamate metabolism	1	0.0186973	0.000705559	GOT1	P17174
Urea cycle and metabolism of amino groups	1	0.0217803	0.000806678	GATM	P50440
Bile acid biosynthesis	1	0.0225496	0.000812597	ADH4	P08319
Alanine and aspartate metabolism	1	0.0225496	0.000812597	GOT1	P17174
Glycine, serine and threonine metabolism	1	0.0332579	0.00109943	GATM	P50440
Fatty acid metabolism	1	0.0347783	0.00112188	ADH4	P08319
Proteasome	1	0.0370546	0.00117634	PSME1	Q6FHU3
Glutathione metabolism	1	0.0385692	0.00120529	GSTM1	P09488
Drug metabolism - other enzymes	1	0.0393256	0.00121002	CES1	P23141
Cholera - Infection	1	0.0453563	0.00137443	PDIA4	P13667
Glycolysis / Gluconeogenesis	1	0.0491068	0.00144432	ADH4	P08319
Retinol metabolism	1	0.0498552	0.00144508	ADH4	P08319
Complement and coagulation cascades	1	0.0528429	0.00148853	FGA	P02671
Prostate cancer	1	0.0669106	0.00178635	HSP90B1	Q5CAQ5
Neuroactive ligand-receptor interaction	1	0.182773	0.00309784	CTSG	P08311
MAPK signaling pathway	1	0.19496	0.00324933	FLNA	Q60FE5

## Sheet: pathwayIndexBySymbol
			Supplementary Table S3
Input Symbol	Gene	Count	KEGG
P08319	ADH4	9	Glycolysis / Gluconeogenesis;Fatty acid metabolism;Bile acid biosynthesis;Tyrosine metabolism;1- and 2-Methylnaphthalene degradation;3-Chloroacrylic acid degradation;Retinol metabolism;Metabolism of xenobiotics by cytochrome P450;Drug metabolism - cytochrome P450
P17174	GOT1	8	Glutamate metabolism;Alanine and aspartate metabolism;Cysteine metabolism;Arginine and proline metabolism;Tyrosine metabolism;Phenylalanine metabolism;Phenylalanine, tyrosine and tryptophan biosynthesis;Alkaloid biosynthesis I
P08311	CTSG	3	Neuroactive ligand-receptor interaction;Renin-angiotensin system;Systemic lupus erythematosus
P09488	GSTM1	3	Glutathione metabolism;Metabolism of xenobiotics by cytochrome P450;Drug metabolism - cytochrome P450
P50440	GATM	3	Urea cycle and metabolism of amino groups;Glycine, serine and threonine metabolism;Arginine and proline metabolism
Q60FE5	FLNA	2	MAPK signaling pathway;Focal adhesion
P08123	COL1A2	2	Focal adhesion;ECM-receptor interaction
P23141	CES1	2	Alkaloid biosynthesis II;Drug metabolism - other enzymes
Q6FHU3	PSME1	2	Proteasome;Antigen processing and presentation
Q8TBN2	COL6A1	2	Focal adhesion;ECM-receptor interaction
P02671	FGA	1	Complement and coagulation cascades
P30101	PDIA3	1	Antigen processing and presentation
P62805	HIST2H4A	1	Systemic lupus erythematosus
P62805	HIST1H4B	1	Systemic lupus erythematosus
P62805	HIST1H4I	1	Systemic lupus erythematosus
P62805	HIST1H4F	1	Systemic lupus erythematosus
P62805	HIST1H4K	1	Systemic lupus erythematosus
P62805	HIST4H4	1	Systemic lupus erythematosus
P62805	HIST1H4E	1	Systemic lupus erythematosus
P62805	HIST1H4D	1	Systemic lupus erythematosus
P62805	HIST1H4C	1	Systemic lupus erythematosus
P62805	HIST1H4L	1	Systemic lupus erythematosus
P62805	HIST1H4J	1	Systemic lupus erythematosus
P62805	HIST2H4B	1	Systemic lupus erythematosus
P62805	HIST1H4H	1	Systemic lupus erythematosus
P62805	HIST1H4A	1	Systemic lupus erythematosus
Q5CAQ5	HSP90B1	1	Prostate cancer
P13667	PDIA4	1	Cholera - Infection
P11021	HSPA5	1	Antigen processing and presentation
P02743	APCS	0
P05164	MPO	0
P07237	P4HB	0
P08670	VIM	0
P08729	KRT7	0
P08727	KRT19	0
Q59FK3	ANXA4	0
