# Supplementary material for: Quantitative proteomic analysis for novel biomarkers of buccal squamous cell carcinoma arising in background of oral submucous fibrosis
Source: BMC Cancer. 2016 Aug 2;16:584. doi: 10.1186/s12885-016-2650-1 (PMC4971621; doi:10.1186/s12885-016-2650-1)
Supplement: Additional file 4: Table S4. — GO analysis was done for 30 differential proteins from BSCC to OSF to NBM. There are 3 excel files in the supplement table S4. No. 1 is “go indexe by GO_molecular_ function”, which presents that in the molecular function protein binding contains the most proteins. No. 2 is “go indexe by GO_biological_process”, which presents that in the biological process cell redox homeostasis contains the most proteins. No. 3 is “go indexe by GO_cell_component”, which presents that in the cell component cytoplasm contains the most proteins. (XLSX 20 kb) [file 12885_2016_2650_MOESM4_ESM.xlsx]

## Sheet: goIndexByGo_molecular_function
GO Term	Count	p-Value	q-Value	Protein	Input Symbol
GO:0005515 protein binding	7	1.1567e-07	3.85567e-08	P4HB;VIM;KRT19;KRT7;PDIA4;PDIA3;HIST4H4	P07237;P08670;P08727;P08729;P13667;P30101;P62805
GO:0003756 protein disulfide isomerase activity	3	1.34908e-11	1.89136e-11	P4HB;PDIA4;PDIA3	P07237;P13667;P30101
GO:0030674 protein binding, bridging	3	1.63905e-08	8.19523e-09	FGA;COL1A2;HSPA5	P02671;P08123;P11021
GO:0016853 isomerase activity	3	5.45905e-08	2.33959e-08	P4HB;PDIA4;PDIA3	P07237;P13667;P30101
GO:0016491 oxidoreductase activity	3	7.44806e-06	1.31436e-06	MPO;ADH4;PTGR1	P05164;P08319;Q14914
GO:0005509 calcium ion binding	3	1.98418e-05	2.83454e-06	APCS;MPO;HSPA5	P02743;P05164;P11021
GO:0005200 structural constituent of cytoskeleton	2	8.19431e-06	1.36572e-06	VIM;KRT19	P08670;P08727
GO:0051082 unfolded protein binding	2	1.90111e-05	2.83454e-06	APCS;HSPA5	P02743;P11021
GO:0016740 transferase activity	2	0.0040762	0.000121075	GSTM1;GATM	P09488;P50440
GO:0008270 zinc ion binding	2	0.0077677	0.000194193	ADH4;PTGR1	P08319;Q14914
GO:0005488 binding	2	0.157344	0.00304536	ADH4;PTGR1	P08319;Q14914
GO:0005503 all-trans retinal binding	1	5.74396e-05	6.62765e-06	ADH4	P08319
GO:0019115 benzaldehyde dehydrogenase activity	1	5.74396e-05	6.62765e-06	ADH4	P08319
GO:0015068 glycine amidinotransferase activity	1	5.74396e-05	6.62765e-06	GATM	P50440
GO:0032440 2-alkenal reductase activity	1	5.74396e-05	6.62765e-06	PTGR1	Q14914
GO:0004609 phosphatidylserine decarboxylase activity	1	0.000114876	1.02874e-05	GOT1	P17174
GO:0047522 15-oxoprostaglandin 13-oxidase activity	1	0.000114876	1.02874e-05	PTGR1	Q14914
GO:0003960 NADPH:quinone reductase activity	1	0.00017231	1.29232e-05	ADH4	P08319
GO:0004069 aspartate transaminase activity	1	0.00017231	1.29232e-05	GOT1	P17174
GO:0004656 procollagen-proline 4-dioxygenase activity	1	0.00022974	1.56641e-05	P4HB	P07237
GO:0004032 aldehyde reductase activity	1	0.00022974	1.56641e-05	ADH4	P08319
GO:0004024 alcohol dehydrogenase activity, zinc-dependent	1	0.000287167	1.81369e-05	ADH4	P08319
GO:0043027 caspase inhibitor activity	1	0.000516844	2.72023e-05	HSPA5	P11021
GO:0004022 alcohol dehydrogenase activity	1	0.000516844	2.72023e-05	PTGR1	Q14914
GO:0004745 retinol dehydrogenase activity	1	0.000574256	2.91994e-05	ADH4	P08319
GO:0019841 retinol binding	1	0.000689069	3.28128e-05	ADH4	P08319
GO:0016813 hydrolase activity, acting on carbon-nitrogen (but not peptide) bonds, in linear amidines	1	0.000689069	3.28128e-05	GATM	P50440
GO:0043022 ribosome binding	1	0.000746472	3.44525e-05	HSPA5	P11021
GO:0043499 eukaryotic cell surface binding	1	0.000803871	3.65396e-05	FGA	P02671
GO:0004364 glutathione transferase activity	1	0.00126295	5.19021e-05	GSTM1	P09488
GO:0004629 phospholipase C activity	1	0.00172183	6.50918e-05	PDIA3	P30101
GO:0004601 peroxidase activity	1	0.00177918	6.50918e-05	MPO	P05164
GO:0051287 NAD binding	1	0.00189386	6.72376e-05	ADH4	P08319
GO:0046332 SMAD binding	1	0.00212319	7.15681e-05	COL1A2	P08123
GO:0008307 structural constituent of muscle	1	0.00246708	8.00135e-05	KRT19	P08727
GO:0030170 pyridoxal phosphate binding	1	0.00309727	9.78086e-05	GOT1	P17174
GO:0004197 cysteine-type endopeptidase activity	1	0.00401324	0.000121075	PDIA3	P30101
GO:0005201 extracellular matrix structural constituent	1	0.00469968	0.000134277	COL1A2	P08123
GO:0004091 carboxylesterase activity	1	0.00521423	0.000143511	CES1	P23141
GO:0003682 chromatin binding	1	0.00629966	0.00016578	MPO	P05164
GO:0020037 heme binding	1	0.00687048	0.000174673	MPO	P05164
GO:0004252 serine-type endopeptidase activity	1	0.00892289	0.000221229	CTSG	P08311
GO:0005529 sugar binding	1	0.0102321	0.000244975	APCS	P02743
GO:0042802 identical protein binding	1	0.0283332	0.000611508	COL1A2	P08123
GO:0008233 peptidase activity	1	0.0322943	0.000692021	CTSG	P08311
GO:0005198 structural molecule activity	1	0.0354633	0.000749224	KRT7	P08729
GO:0005102 receptor binding	1	0.0454061	0.000945961	FGA	P02671
GO:0005524 ATP binding	1	0.0735339	0.00147068	HSPA5	P11021
GO:0000166 nucleotide binding	1	0.110538	0.00218167	HSPA5	P11021
GO:0016787 hydrolase activity	1	0.120916	0.0023709	CES1	P23141
GO:0003677 DNA binding	1	0.125227	0.00243949	HIST4H4	P62805
GO:0046872 metal ion binding	1	0.211498	0.00404137	ADH4	P08319

## Sheet: goIndexByGo_biological_process
GO Term	Count	p-Value	q-Value	Protein	Input Symbol
GO:0045454 cell redox homeostasis	3	6.3653e-09	3.81918e-09	P4HB;PDIA4;PDIA3	P07237;P13667;P30101
GO:0044419 interspecies interaction between organisms	3	7.73621e-07	1.93405e-07	VIM;KRT19;KRT7	P08670;P08727;P08729
GO:0055114 oxidation reduction	3	5.8578e-06	1.09834e-06	MPO;ADH4;PTGR1	P05164;P08319;Q14914
GO:0042246 tissue regeneration	2	5.93512e-07	1.61867e-07	FGA;GATM	P02671;P50440
GO:0006979 response to oxidative stress	2	1.90111e-05	2.83454e-06	MPO;GATM	P05164;P50440
GO:0006916 anti-apoptosis	2	5.40152e-05	6.62765e-06	MPO;HSPA5	P05164;P11021
GO:0007165 signal transduction	2	0.0181898	0.000404217	FGA;PDIA3	P02671;P30101
GO:0008152 metabolism	2	0.0774107	0.00153796	GSTM1;CES1	P09488;P23141
GO:0018401 peptidyl-proline hydroxylation to 4-hydroxy-L-proline	1	0.000114876	1.02874e-05	P4HB	P07237
GO:0006114 glycerol biosynthesis	1	0.000114876	1.02874e-05	GOT1	P17174
GO:0006532 aspartate biosynthesis	1	0.000114876	1.02874e-05	GOT1	P17174
GO:0019550 glutamate catabolism to aspartate	1	0.000114876	1.02874e-05	GOT1	P17174
GO:0019551 glutamate catabolism to 2-oxoglutarate	1	0.000114876	1.02874e-05	GOT1	P17174
GO:0055089 fatty acid homeostasis	1	0.000114876	1.02874e-05	GOT1	P17174
GO:0006601 creatine biosynthesis	1	0.000114876	1.02874e-05	GATM	P50440
GO:0043589 skin morphogenesis	1	0.00017231	1.29232e-05	COL1A2	P08123
GO:0042149 cellular response to glucose starvation	1	0.00022974	1.56641e-05	HSPA5	P11021
GO:0006533 aspartate catabolism	1	0.00022974	1.56641e-05	GOT1	P17174
GO:0046689 response to mercury ion	1	0.00022974	1.56641e-05	GATM	P50440
GO:0006069 ethanol oxidation	1	0.000287167	1.81369e-05	ADH4	P08319
GO:0051131 chaperone-mediated protein complex assembly	1	0.000344591	2.06755e-05	APCS	P02743
GO:0034374 low-density lipoprotein particle remodeling	1	0.000344591	2.06755e-05	MPO	P05164
GO:0006621 protein retention in ER	1	0.000344591	2.06755e-05	PDIA3	P30101
GO:0006107 oxaloacetate metabolism	1	0.000402012	2.29721e-05	GOT1	P17174
GO:0042572 retinol metabolism	1	0.00045943	2.52897e-05	ADH4	P08319
GO:0006983 ER overload response	1	0.000516844	2.72023e-05	HSPA5	P11021
GO:0042375 quinone cofactor metabolism	1	0.000631664	3.13222e-05	ADH4	P08319
GO:0043154 negative regulation of caspase activity	1	0.000631664	3.13222e-05	HSPA5	P11021
GO:0045214 sarcomere organization	1	0.000689069	3.28128e-05	KRT19	P08727
GO:0042744 hydrogen peroxide catabolism	1	0.000861267	3.85642e-05	MPO	P05164
GO:0006081 aldehyde metabolism	1	0.00103344	4.55927e-05	ADH4	P08319
GO:0032869 cellular response to insulin stimulus	1	0.00109082	4.74269e-05	GOT1	P17174
GO:0045103 intermediate filament-based process	1	0.0011482	4.85155e-05	VIM	P08670
GO:0051384 response to glucocorticoid stimulus	1	0.00126295	5.19021e-05	GOT1	P17174
GO:0006691 leukotriene metabolism	1	0.00126295	5.19021e-05	PTGR1	Q14914
GO:0030199 collagen fibril organization	1	0.00137769	5.51076e-05	COL1A2	P08123
GO:0030168 platelet activation	1	0.00172183	6.50918e-05	FGA	P02671
GO:0006953 acute-phase response	1	0.00177918	6.50918e-05	APCS	P02743
GO:0009636 response to toxin	1	0.00177918	6.50918e-05	CES1	P23141
GO:0051592 response to calcium ion	1	0.00189386	6.72376e-05	FGA	P02671
GO:0043627 response to estrogen stimulus	1	0.00206586	7.0427e-05	KRT19	P08727
GO:0042476 odontogenesis	1	0.00223783	7.45944e-05	COL1A2	P08123
GO:0043434 response to peptide hormone stimulus	1	0.00246708	8.00135e-05	GATM	P50440
GO:0009306 protein secretion	1	0.00332634	0.000103948	PDIA4	P13667
GO:0007584 response to nutrient	1	0.00355535	0.000109959	GATM	P50440
GO:0051258 protein polymerization	1	0.00407046	0.000121075	FGA	P02671
GO:0051789 response to protein stimulus	1	0.00429931	0.00012645	APCS	P02743
GO:0008217 blood pressure regulation	1	0.00441372	0.000128555	COL1A2	P08123
GO:0046164 alcohol catabolism	1	0.00447092	0.000128969	ADH4	P08319
GO:0006334 nucleosome assembly	1	0.00481405	0.000134973	HIST4H4	P62805
GO:0051325 interphase	1	0.00561425	0.000153116	KRT7	P08729
GO:0006606 protein import into nucleus	1	0.00584277	0.000157913	PDIA3	P30101
GO:0010033 response to organic substance	1	0.00607124	0.000161183	GATM	P50440
GO:0006417 regulation of protein biosynthesis	1	0.00647094	0.000168076	KRT7	P08729
GO:0048015 phosphoinositide-mediated signaling	1	0.00647094	0.000168076	HIST4H4	P62805
GO:0007179 transforming growth factor beta receptor signaling pathway	1	0.00664219	0.000170313	COL1A2	P08123
GO:0007266 Rho protein signal transduction	1	0.00698461	0.000176083	COL1A2	P08123
GO:0006457 protein folding	1	0.00949229	0.000233417	APCS	P02743
GO:0007010 cytoskeleton organization and biogenesis	1	0.00994759	0.000242624	KRT7	P08729
GO:0001568 blood vessel development	1	0.0122779	0.000290029	COL1A2	P08123
GO:0006520 amino acid metabolism	1	0.0127887	0.000299735	GOT1	P17174
GO:0007169 transmembrane receptor protein tyrosine kinase signaling pathway	1	0.0136962	0.000318517	COL1A2	P08123
GO:0006260 DNA replication	1	0.0142064	0.000327839	KRT7	P08729
GO:0001501 skeletal development	1	0.0157353	0.000360192	COL1A2	P08123
GO:0043065 positive regulation of apoptosis	1	0.0163575	0.000368967	PDIA3	P30101
GO:0006325 establishment and/or maintenance of chromatin architecture	1	0.0178833	0.000400372	HIST4H4	P62805
GO:0009790 embryonic development	1	0.0222784	0.000487848	GATM	P50440
GO:0006928 cell motility	1	0.0263189	0.00057215	VIM	P08670
GO:0006952 defense response	1	0.0338522	0.00072026	MPO	P05164
GO:0006955 immune response	1	0.0495202	0.00102456	CTSG	P08311
GO:0006508 proteolysis	1	0.0583495	0.00118276	CTSG	P08311
GO:0009058 biosynthesis	1	0.207406	0.00398858	GOT1	P17174

## Sheet: goIndexByGo_cellular_component
					Supplementary Table S4
GO Term	Count	p-Value	q-Value	Protein	Input Symbol
GO:0005737 cytoplasm	7	8.49361e-08	3.1851e-08	ADH4;VIM;KRT7;GSTM1;GOT1;GATM;PTGR1	P08319;P08670;P08729;P09488;P17174;P50440;Q14914
GO:0005788 endoplasmic reticulum lumen	5	4.57706e-15	1.37312e-14	P4HB;HSPA5;PDIA4;CES1;PDIA3	P07237;P11021;P13667;P23141;P30101
GO:0005783 endoplasmic reticulum	5	1.63398e-09	1.22549e-09	P4HB;HSPA5;PDIA4;CES1;PDIA3	P07237;P11021;P13667;P23141;P30101
GO:0042470 melanosome	4	1.89136e-11	1.89136e-11	P4HB;HSPA5;PDIA4;PDIA3	P07237;P11021;P13667;P30101
GO:0005576 extracellular region	4	5.57211e-06	1.09834e-06	FGA;APCS;P4HB;COL1A2	P02671;P02743;P07237;P08123
GO:0009986 cell surface	3	3.1473e-07	9.44189e-08	P4HB;CTSG;HSPA5	P07237;P08311;P11021
GO:0005615 extracellular space	3	4.58311e-06	9.82095e-07	APCS;MPO;COL1A2	P02743;P05164;P08123
GO:0005886 plasma membrane	3	0.00112892	4.83825e-05	FGA;P4HB;COL1A2	P02671;P07237;P08123
GO:0005634 nucleus	3	0.00304072	9.70441e-05	MPO;HSPA5;HIST4H4	P05164;P11021;P62805
GO:0005793 ER-Golgi intermediate compartment	2	3.2302e-06	7.45431e-07	P4HB;HSPA5	P07237;P11021
GO:0005882 intermediate filament	2	5.0606e-05	6.62765e-06	VIM;KRT19	P08670;P08727
GO:0008303 caspase complex	1	5.74396e-05	6.62765e-06	HSPA5	P11021
GO:0005584 collagen type I	1	0.000114876	1.02874e-05	COL1A2	P08123
GO:0005577 fibrinogen complex	1	0.000402012	2.29721e-05	FGA	P02671
GO:0043034 costamere	1	0.00045943	2.52897e-05	KRT19	P08727
GO:0030018 Z disc	1	0.00149242	5.89111e-05	KRT19	P08727
GO:0005758 mitochondrial intermembrane space	1	0.00166448	6.48499e-05	GATM	P50440
GO:0042383 sarcolemma	1	0.00172183	6.50918e-05	KRT19	P08727
GO:0031093 platelet alpha granule lumen	1	0.0019512	6.8065e-05	FGA	P02671
GO:0005581 collagen	1	0.00200853	6.92596e-05	COL1A2	P08123
GO:0030176 integral to endoplasmic reticulum membrane	1	0.00240978	7.94432e-05	HSPA5	P11021
GO:0000786 nucleosome	1	0.00372708	0.000114094	HIST4H4	P62805
GO:0009897 external side of plasma membrane	1	0.00475687	0.000134628	FGA	P02671
GO:0045095 keratin filament	1	0.00515707	0.000143252	KRT7	P08729
GO:0048471 perinuclear region	1	0.00589989	0.000158033	HSPA5	P11021
GO:0005792 microsome	1	0.0101752	0.000244975	P4HB	P07237
GO:0005764 lysosome	1	0.0102889	0.000244975	MPO	P05164
GO:0005743 mitochondrial inner membrane	1	0.0158484	0.000360192	GATM	P50440
GO:0005694 chromosome	1	0.0210406	0.000464132	HIST4H4	P62805
GO:0005654 nucleoplasm	1	0.0400049	0.000839263	HIST4H4	P62805
GO:0005829 cytosol	1	0.0526903	0.00108268	GOT1	P17174
GO:0005739 mitochondrion	1	0.0576981	0.00117751	GATM	P50440
GO:0005856 cytoskeleton	1	0.0697865	0.0014051	VIM	P08670
GO:0016020 membrane	1	0.343277	0.00651792	GATM	P50440
GO:0005575 cellular_component	1	0.622335	0.0117422	ADH4	P08319
